# Supplementary material for: Dynamic properties of successful smiles
Source: PLoS One. 2017 Jun 28;12(6):e0179708. doi: 10.1371/journal.pone.0179708 (PMC5489184; doi:10.1371/journal.pone.0179708)
Supplement: S1 Dataset — Data and R code to reproduce results. (ZIP) [file pone.0179708.s001.zip]

Archive with 12 entries (9 files):
- S1_Dataset/
- S1_Dataset/smile-ssa-analysis.R
- __MACOSX/
- __MACOSX/S1_Dataset/
- __MACOSX/S1_Dataset/._smile-ssa-analysis.R
- S1_Dataset/smiledata.csv
- __MACOSX/S1_Dataset/._smiledata.csv
- S1_Dataset/smiledata22.csv
- __MACOSX/S1_Dataset/._smiledata22.csv
- S1_Dataset/smileInfo.csv
- __MACOSX/S1_Dataset/._smileInfo.csv
- __MACOSX/._S1_Dataset
