# Supplementary material for: Dynamic properties of successful smiles
Source: PLoS One. 2017 Jun 28;12(6):e0179708. doi: 10.1371/journal.pone.0179708 (PMC5489184; doi:10.1371/journal.pone.0179708)
Supplement: S1 Dataset — Data and R code to reproduce results. (ZIP) [file pone.0179708.s001.zip › S1_Dataset/smiledata.csv]

subID	age	gender	drinks	stimuli	effective	genuine	pleasant	happy	sad	anger	contempt	fear	surprise	disgust	Angle	Extent	Dental
sub1	66	F	0	A33W33D67T250.ogv	0.5	0.419	0.771	1	0	0	0	0	0	0	low	med	high
sub1	66	F	0	A67W0D67T250.ogv	0.25	0.385	0.378	0	0	0	0	1	0	0	med	low	high
sub1	66	F	0	A33W0D0T250.ogv	1	0.89	0.847	1	0	0	0	0	0	0	low	low	low
sub2	65	M	1	A33W67D33T250.ogv	0.75	0.612	0.612	0	0	0	0	0	1	0	low	high	med
sub2	65	M	1	A100W33D67T250.ogv	0.75	0.812	0.805	1	0	0	0	0	1	0	high	med	high
sub3	44	F	0	A67W0D67T250.ogv	0.75	0	0.5	0	0	0	1	0	0	0	med	low	high
sub4	60	F	0	A67W0D67T250.ogv	0.5	0.557	0.59	1	0	0	0	0	0	0	med	low	high
sub4	60	F	0	A100W0D67T250.ogv	0.75	0.571	0.681	1	0	0	0	0	0	0	high	low	high
sub5	54	M	1	A67W33D0T250.ogv	0.75	0.825	0.839	1	0	0	0	0	0	0	med	med	low
sub5	54	M	1	A33W0D0T250.ogv	0.5	0.5	0.5	1	0	0	0	0	0	0	low	low	low
sub6	44	F	0	A100W33D33T250.ogv	1	0.883	1	1	0	0	0	0	0	0	high	med	med
sub7	57	M	2	A100W33D0T250.ogv	0.75	0.949	0.786	0	0	0	1	0	0	0	high	med	low
sub7	57	M	2	A67W0D0T250.ogv	0.75	0.731	0.649	1	0	0	0	0	0	0	med	low	low
sub8	25	F	2	A67W0D67T250.ogv	0.5	0.529	0.5	1	0	0	0	0	0	0	med	low	high
sub8	25	F	2	A33W0D33T250.ogv	0.75	0.53	0.5	1	0	0	0	0	0	0	low	low	med
sub8	25	F	2	A33W67D0T250.ogv	0.5	0.396	0.304	0	0	0	1	0	0	0	low	high	low
sub8	25	F	2	A67W33D67T250.ogv	0.75	0.615	0.553	1	0	0	0	0	0	0	med	med	high
sub9	46	M	1	A33W67D67T250.ogv	0.5	0.341	0.389	1	0	0	0	0	0	0	low	high	high
sub9	46	M	1	A100W67D0T250.ogv	0.75	0.012	0.423	1	0	0	0	0	0	0	high	high	low
sub10	26	F	1	A100W0D0T250.ogv	0.75	0.133	0.55	1	0	0	0	0	0	0	high	low	low
sub10	26	F	1	A33W33D0T250.ogv	0	0.035	0.022	1	0	0	0	0	0	0	low	med	low
sub11	45	M	0	A33W0D33T250.ogv	0.75	0.571	0.557	1	0	0	0	0	0	0	low	low	med
sub11	45	M	0	A33W33D67T250.ogv	1	1	0.835	1	0	0	0	0	0	0	low	med	high
sub11	45	M	0	A100W33D0T250.ogv	0.75	0.374	0.649	1	0	0	0	0	0	0	high	med	low
sub12	35	F	0	A100W33D0T250.ogv	0.75	0.588	0.6	1	0	0	0	0	0	0	high	med	low
sub12	35	F	0	A100W0D67T250.ogv	0.75	0.64	0.627	1	0	0	0	0	0	0	high	low	high
sub12	35	F	0	A67W33D33T250.ogv	0.75	0.701	0.824	1	0	0	0	0	0	0	med	med	med
sub12	35	F	0	A33W33D67T250.ogv	0.75	0.641	0.648	1	0	0	1	0	0	0	low	med	high
sub13	45	F	1	A33W67D0T250.ogv	0.75	0.418	0.5	1	0	0	0	0	0	0	low	high	low
sub13	45	F	1	A33W33D0T250.ogv	1	0.693	0.749	1	0	0	0	0	0	0	low	med	low
sub13	45	F	1	A100W33D33T250.ogv	1	0.856	0.774	1	0	0	0	0	0	0	high	med	med
sub14	21	F	0	A100W33D0T250.ogv	0.5	0.33	0.619	1	0	0	0	0	0	0	high	med	low
sub14	21	F	0	A100W33D67T250.ogv	0.75	0.622	0.267	1	0	0	0	0	0	0	high	med	high
sub14	21	F	0	A67W33D0T250.ogv	0.75	0.322	0.624	1	0	0	0	0	0	0	med	med	low
sub15	21	M	0	A33W33D33T250.ogv	0.75	0.545	0.648	0	0	0	1	0	0	0	low	med	med
sub15	21	M	0	A33W33D0T250.ogv	0.75	0.898	0.686	1	0	0	1	0	0	0	low	med	low
sub15	21	M	0	A100W67D0T250.ogv	0.75	0.678	0.08	1	0	0	0	0	1	1	high	high	low
sub15	21	M	0	A67W33D0T250.ogv	1	0.73	0.694	1	0	0	1	0	0	0	med	med	low
sub15	21	M	0	A67W67D33T250.ogv	0.5	0.694	0.641	1	0	0	1	0	0	0	med	high	med
sub16	41	M	0	A33W67D67T250.ogv	0.25	0.107	0.114	0	0	0	0	0	1	1	low	high	high
sub16	41	M	0	A100W67D67T250.ogv	0.25	0	0	0	0	0	1	0	0	1	high	high	high
sub16	41	M	0	A67W67D33T250.ogv	0.75	0.738	0.767	1	0	0	0	0	0	0	med	high	med
sub16	41	M	0	A67W33D0T250.ogv	1	1	0.994	1	0	0	0	0	0	0	med	med	low
sub17	61	M	0	A100W67D67T250.ogv	0.25	0.588	0.44	1	0	0	0	0	0	0	high	high	high
sub17	61	M	0	A33W67D67T250.ogv	0.75	0.728	0.649	1	0	0	0	0	0	0	low	high	high
sub17	61	M	0	A33W33D33T250.ogv	0.25	0.159	0.404	1	0	0	0	0	0	0	low	med	med
sub18	34	F	0	A67W0D0T250.ogv	1	1	1	1	0	0	0	0	0	0	med	low	low
sub18	34	F	0	A67W33D0T250.ogv	1	1	1	1	0	0	0	0	0	0	med	med	low
sub18	34	F	0	A33W67D33T250.ogv	0.75	0.809	0.728	1	0	0	0	0	0	0	low	high	med
sub19	34	M	0	A33W33D67T250.ogv	0.75	0.709	0.307	0	0	0	1	0	0	0	low	med	high
sub20	18	F	0	A100W0D33T250.ogv	0.75	0.645	0.374	1	0	0	0	0	0	0	high	low	med
sub20	18	F	0	A33W33D67T250.ogv	0.5	0.211	0.586	1	0	0	0	0	0	1	low	med	high
sub20	18	F	0	A33W67D67T250.ogv	1	0.872	0.849	1	0	0	0	0	0	0	low	high	high
sub20	18	F	0	A67W33D33T250.ogv	0.5	0.802	0.243	1	0	0	0	0	0	0	med	med	med
sub21	47	F	0	A33W0D33T250.ogv	0.75	0.899	0.916	1	0	0	0	0	0	0	low	low	med
sub21	47	F	0	A100W67D67T250.ogv	0.75	0.837	0.5	1	0	0	0	0	0	0	high	high	high
sub21	47	F	0	A100W33D33T250.ogv	1	0.973	0.928	1	0	0	0	0	0	0	high	med	med
sub21	47	F	0	A33W67D67T250.ogv	0.75	0.365	0.666	1	0	0	0	0	0	0	low	high	high
sub21	47	F	0	A67W33D67T250.ogv	1	0.913	0.953	1	0	0	0	0	0	0	med	med	high
sub22	55	F	0	A33W0D67T250.ogv	0.25	0	0.081	0	0	0	0	0	0	1	low	low	high
sub22	55	F	0	A100W0D0T250.ogv	1	1	1	1	0	0	0	0	0	0	high	low	low
sub22	55	F	0	A33W33D67T250.ogv	0	0	0	0	0	0	1	0	0	0	low	med	high
sub23	63	M	0	A33W67D67T250.ogv	0.5	0.322	0.194	1	0	0	0	0	0	0	low	high	high
sub23	63	M	0	A100W67D33T250.ogv	0.75	0.837	0.839	1	0	0	0	0	0	0	high	high	med
sub23	63	M	0	A100W0D33T250.ogv	1	1	1	1	0	0	0	0	0	0	high	low	med
sub24	24	F	1	A100W67D0T250.ogv	0	0.001	0.179	0	0	1	0	0	0	0	high	high	low
sub24	24	F	1	A33W33D67T250.ogv	0.5	0.292	0.5	0	1	0	0	0	0	0	low	med	high
sub24	24	F	1	A33W33D33T250.ogv	0.25	0.393	0.5	0	0	0	0	0	0	1	low	med	med
sub24	24	F	1	A100W33D33T250.ogv	0.75	0.783	0.704	1	0	0	0	0	0	0	high	med	med
sub25	61	M	3	A67W0D67T250.ogv	0.5	0.364	0.467	1	0	0	0	0	0	0	med	low	high
sub25	61	M	3	A33W33D33T250.ogv	0.5	0.536	0.5	1	0	0	0	0	0	0	low	med	med
sub25	61	M	3	A33W0D67T250.ogv	0.5	0.419	0.466	1	0	0	0	0	0	0	low	low	high
sub25	61	M	3	A67W67D33T250.ogv	0.75	0.547	0.538	1	0	0	0	0	0	0	med	high	med
sub25	61	M	3	A67W0D33T250.ogv	0.75	0.79	0.662	1	0	0	0	0	0	0	med	low	med
sub26	51	F	0	A33W33D67T250.ogv	0.25	0.286	0.232	0	0	0	1	0	0	0	low	med	high
sub26	51	F	0	A33W33D33T250.ogv	0.5	0.047	0.273	0	0	0	1	0	0	0	low	med	med
sub26	51	F	0	A67W0D0T250.ogv	0.75	0.824	0.846	1	0	0	0	0	0	0	med	low	low
sub26	51	F	0	A67W0D67T250.ogv	0.5	0.434	0.5	1	0	0	0	0	0	0	med	low	high
sub27	25	M	0	A33W67D67T250.ogv	0.5	0.371	0.492	0	0	0	1	0	0	0	low	high	high
sub27	25	M	0	A33W67D33T250.ogv	0.25	0.5	0.5	0	1	0	0	0	0	0	low	high	med
sub28	18	M	0	A67W0D33T250.ogv	1	0.78	0.806	1	0	0	0	0	0	0	med	low	med
sub28	18	M	0	A100W0D33T250.ogv	1	0.9	0.872	1	0	0	1	0	0	0	high	low	med
sub28	18	M	0	A33W33D33T250.ogv	0.75	0.231	0.772	0	0	0	1	0	0	0	low	med	med
sub28	18	M	0	A67W33D67T250.ogv	1	0.656	0.686	1	0	0	1	0	0	0	med	med	high
sub29	45	M	0	A33W33D33T250.ogv	1	1	1	1	0	0	0	0	0	0	low	med	med
sub29	45	M	0	A67W67D67T250.ogv	1	0.957	0.741	1	0	0	0	0	0	0	med	high	high
sub30	32	M	0	A33W33D33T250.ogv	0.75	0.378	0.642	1	0	0	0	0	0	0	low	med	med
sub30	32	M	0	A100W67D67T250.ogv	0.25	0.081	0.047	1	0	0	0	0	0	0	high	high	high
sub30	32	M	0	A67W67D0T250.ogv	0.5	0.345	0.364	1	0	0	0	0	0	0	med	high	low
sub31	40	F	0	A100W33D33T250.ogv	0.75	0.27	0.396	1	0	0	0	0	0	0	high	med	med
sub31	40	F	0	A67W0D33T250.ogv	1	1	0.991	1	0	0	0	0	0	0	med	low	med
sub32	23	M	1	A100W33D67T250.ogv	0.75	0.13	0.306	1	0	0	0	0	0	0	high	med	high
sub32	23	M	1	A33W67D67T250.ogv	0.75	0.67	0.579	1	0	0	0	0	1	0	low	high	high
sub32	23	M	1	A100W67D0T250.ogv	0.75	0.128	0.399	0	0	0	1	0	1	0	high	high	low
sub33	37	F	0	A33W67D0T250.ogv	0.75	0.676	0.584	1	0	0	0	0	0	0	low	high	low
sub33	37	F	0	A33W33D0T250.ogv	0.5	0.5	0.5	1	0	0	0	0	0	0	low	med	low
sub33	37	F	0	A33W67D67T250.ogv	0.5	0.259	0.099	1	0	0	0	0	0	0	low	high	high
sub34	65	F	0	A67W33D67T250.ogv	0.75	0.769	0.808	1	0	0	0	0	0	0	med	med	high
sub34	65	F	0	A33W0D0T250.ogv	0.5	0.971	0.966	1	0	0	0	0	0	0	low	low	low
sub34	65	F	0	A67W0D33T250.ogv	1	0.672	0.759	1	0	0	0	0	0	0	med	low	med
sub34	65	F	0	A100W33D33T250.ogv	0.5	0.618	0.634	1	0	0	0	0	0	0	high	med	med
sub35	44	F	0	A100W67D0T250.ogv	0.75	0.225	0.412	1	0	0	0	0	0	0	high	high	low
sub35	44	F	0	A67W67D67T250.ogv	1	0.782	0.738	1	0	0	0	0	0	0	med	high	high
sub35	44	F	0	A67W33D67T250.ogv	1	0.76	0.733	1	0	0	0	0	0	0	med	med	high
sub35	44	F	0	A100W33D0T250.ogv	0.75	0.408	0.5	1	0	0	0	0	0	0	high	med	low
sub36	52	F	1	A100W0D33T250.ogv	0.5	0.5	0.5	1	0	0	0	0	0	0	high	low	med
sub36	52	F	1	A100W0D0T250.ogv	0.5	0.453	0.5	0	0	0	0	0	1	0	high	low	low
sub36	52	F	1	A33W0D0T250.ogv	0.5	0.5	0.5	0	0	0	0	0	1	0	low	low	low
sub36	52	F	1	A100W0D67T250.ogv	0.75	0.948	0.926	1	0	0	0	0	0	0	high	low	high
sub37	54	F	0	A67W33D67T250.ogv	0.5	0.371	0.5	0	0	0	1	0	0	0	med	med	high
sub37	54	F	0	A33W0D0T250.ogv	0.5	0.863	0.856	1	0	0	1	0	0	0	low	low	low
sub37	54	F	0	A67W33D33T250.ogv	0.75	0.746	0.806	1	0	0	0	0	0	0	med	med	med
sub38	23	M	0	A100W33D0T250.ogv	0.5	0.191	0.355	0	0	0	1	0	0	0	high	med	low
sub38	23	M	0	A33W67D0T250.ogv	0.5	0.157	0.5	0	0	0	0	1	0	0	low	high	low
sub38	23	M	0	A100W0D0T250.ogv	0.75	0.552	0.886	1	0	0	0	0	0	0	high	low	low
sub38	23	M	0	A100W67D33T250.ogv	0.75	0.986	0.072	1	0	0	0	0	1	0	high	high	med
sub38	23	M	0	A33W33D33T250.ogv	0.75	0.326	0.614	0	0	0	0	1	0	0	low	med	med
sub39	37	F	0	A33W67D0T250.ogv	0.75	0.208	0.27	0	0	0	1	0	0	0	low	high	low
sub39	37	F	0	A33W67D33T250.ogv	0.75	0.4	0.718	1	0	0	0	0	0	0	low	high	med
sub39	37	F	0	A67W0D33T250.ogv	1	0.891	1	1	0	0	0	0	0	0	med	low	med
sub39	37	F	0	A100W33D0T250.ogv	0.75	0.697	0.385	1	0	0	1	0	0	0	high	med	low
sub40	33	M	0	A67W0D0T250.ogv	1	0.765	0.76	1	0	0	0	0	0	0	med	low	low
sub40	33	M	0	A33W33D33T250.ogv	0.75	0.666	0.671	1	0	0	0	0	0	0	low	med	med
sub40	33	M	0	A33W67D67T250.ogv	0.75	0.738	0.741	1	0	0	0	0	0	0	low	high	high
sub41	30	F	0	A33W0D67T250.ogv	0	0.366	0.108	0	0	0	0	1	0	1	low	low	high
sub41	30	F	0	A67W67D33T250.ogv	0.5	0.364	0.193	0	0	0	0	0	1	0	med	high	med
sub41	30	F	0	A100W33D33T250.ogv	0.5	0.628	0.277	0	0	0	0	0	1	0	high	med	med
sub42	54	F	0	A33W33D33T250.ogv	0.75	0.5	0.5	1	0	0	0	0	0	0	low	med	med
sub43	59	M	0	A67W0D0T250.ogv	1	0.951	0.924	1	0	0	0	0	0	0	med	low	low
sub43	59	M	0	A100W0D67T250.ogv	0.75	0.712	0.201	1	0	0	0	0	0	0	high	low	high
sub43	59	M	0	A33W0D0T250.ogv	0.75	1	1	1	0	0	0	0	0	0	low	low	low
sub43	59	M	0	A33W67D67T250.ogv	0.75	0.724	0.857	1	0	0	0	0	0	0	low	high	high
sub44	35	F	0	A67W33D67T250.ogv	0.75	0.709	0.813	1	0	0	0	0	1	0	med	med	high
sub44	35	F	0	A33W0D67T250.ogv	0.75	0.686	0.37	0	0	1	0	0	0	0	low	low	high
sub44	35	F	0	A33W67D67T250.ogv	0.75	0.88	0	0	0	1	0	0	0	0	low	high	high
sub44	35	F	0	A100W0D0T250.ogv	0.75	1	0.604	0	0	0	1	0	0	0	high	low	low
sub45	64	M	0	A33W33D0T250.ogv	0.75	0.681	0.75	1	0	0	0	0	0	0	low	med	low
sub45	64	M	0	A33W67D33T250.ogv	0.75	0.559	0.697	1	0	0	0	0	0	0	low	high	med
sub46	30	F	1	A33W33D67T250.ogv	0.75	0.791	0.8	1	0	0	0	0	0	0	low	med	high
sub46	30	F	1	A100W0D33T250.ogv	0.75	0.909	0.898	1	0	0	0	0	0	0	high	low	med
sub47	56	F	0	A100W0D0T250.ogv	0.75	0.779	0.774	1	0	0	0	0	0	0	high	low	low
sub47	56	F	0	A33W0D33T250.ogv	0.5	0.3	0.426	1	0	0	0	0	0	0	low	low	med
sub47	56	F	0	A67W0D0T250.ogv	0.75	0.664	0.667	1	0	0	0	0	0	0	med	low	low
sub47	56	F	0	A33W0D0T250.ogv	0.5	0.727	0.733	1	0	0	0	0	0	0	low	low	low
sub47	56	F	0	A33W33D67T250.ogv	0.5	0.128	0.246	0	0	0	0	0	0	1	low	med	high
sub47	56	F	0	A100W67D0T250.ogv	0.75	0.815	0.812	0	0	0	0	0	1	0	high	high	low
sub48	60	F	0	A67W33D67T250.ogv	0.75	0.169	0.226	1	0	0	0	0	0	0	med	med	high
sub48	60	F	0	A33W33D0T250.ogv	0.75	0.775	0.843	1	0	0	0	0	0	0	low	med	low
sub48	60	F	0	A100W67D0T250.ogv	0.75	0.743	0.764	0	0	0	0	0	1	0	high	high	low
sub49	25	F	0	A67W0D33T250.ogv	1	0.863	1	1	0	0	0	0	0	0	med	low	med
sub49	25	F	0	A100W67D67T250.ogv	0	0.002	0	1	0	0	0	0	0	0	high	high	high
sub49	25	F	0	A100W33D0T250.ogv	0	0	0	1	0	0	1	0	0	0	high	med	low
sub49	25	F	0	A33W33D33T250.ogv	0.75	0.582	0.6	1	0	0	0	1	0	0	low	med	med
sub49	25	F	0	A67W33D67T250.ogv	0.75	0.659	0.649	1	0	0	0	0	0	0	med	med	high
sub49	25	F	0	A67W33D33T250.ogv	0.25	0.205	0.367	0	0	0	1	0	0	1	med	med	med
sub50	28	F	0	A100W33D33T250.ogv	0.75	0.771	0.772	1	0	0	0	0	0	0	high	med	med
sub50	28	F	0	A33W0D67T250.ogv	0.5	0.623	0.381	0	0	1	0	0	0	0	low	low	high
sub50	28	F	0	A100W67D0T250.ogv	0.75	0.712	0.798	1	0	0	0	0	0	0	high	high	low
sub51	51	M	2	A67W0D67T250.ogv	0.75	0.567	0.579	1	0	0	0	0	0	0	med	low	high
sub52	18	F	0	A67W67D67T250.ogv	0.5	0.377	0.057	1	0	0	0	0	0	0	med	high	high
sub52	18	F	0	A67W67D33T250.ogv	0.5	0.614	0.08	1	0	0	0	0	0	0	med	high	med
sub53	51	M	0	A33W0D67T250.ogv	0.25	0.11	0.388	0	0	0	0	0	0	1	low	low	high
sub53	51	M	0	A100W0D67T250.ogv	1	0.934	0.932	1	0	0	0	0	0	0	high	low	high
sub53	51	M	0	A100W33D67T250.ogv	0.75	0.759	0.679	1	0	0	0	0	0	0	high	med	high
sub54	48	F	3	A67W67D0T250.ogv	0.5	0.455	0.589	1	0	0	0	0	0	0	med	high	low
sub54	48	F	3	A100W67D0T250.ogv	0.5	0.66	0.616	1	0	0	0	0	0	0	high	high	low
sub54	48	F	3	A33W33D0T250.ogv	0.5	0.359	0.601	1	0	0	0	0	0	0	low	med	low
sub55	60	F	1	A100W33D0T250.ogv	0.75	0.746	0.296	0	0	0	0	0	1	0	high	med	low
sub55	60	F	1	A67W67D33T250.ogv	0.75	0.887	0.879	1	0	0	0	0	0	0	med	high	med
sub56	52	F	0	A100W33D67T250.ogv	0.25	0.014	0.04	0	0	0	0	0	0	1	high	med	high
sub56	52	F	0	A33W0D0T250.ogv	0.75	0.697	0.775	1	0	0	0	0	0	0	low	low	low
sub56	52	F	0	A67W67D67T250.ogv	0.75	0.671	0.605	0	0	0	0	0	1	0	med	high	high
sub56	52	F	0	A33W0D67T250.ogv	0.5	0.645	0.438	0	0	0	0	0	1	0	low	low	high
sub57	25	F	0	A67W67D67T250.ogv	0.75	0.5	0.5	1	0	0	0	0	0	0	med	high	high
sub57	25	F	0	A100W67D0T250.ogv	0.25	0.195	0.205	0	0	0	0	0	1	1	high	high	low
sub57	25	F	0	A33W67D33T250.ogv	0.25	0.276	0.209	1	0	0	0	0	1	0	low	high	med
sub57	25	F	0	A100W67D67T250.ogv	0.75	0.384	0.272	1	0	0	0	0	1	0	high	high	high
sub57	25	F	0	A100W33D0T250.ogv	0.75	0.423	0.456	1	0	0	0	0	1	0	high	med	low
sub58	25	F	5	A33W67D33T250.ogv	0.75	0.687	0.69	1	0	0	0	0	0	0	low	high	med
sub58	25	F	5	A67W67D0T250.ogv	0.75	0.57	0.567	1	0	0	0	0	0	0	med	high	low
sub59	25	F	1	A100W0D67T250.ogv	1	0.674	0.686	1	0	0	0	0	0	0	high	low	high
sub59	25	F	1	A67W33D33T250.ogv	0.5	0.392	0.388	0	0	0	0	0	0	1	med	med	med
sub59	25	F	1	A100W33D33T250.ogv	0.25	0.244	0.277	0	0	0	0	0	0	1	high	med	med
sub60	38	F	0	A100W33D33T250.ogv	1	1	1	1	0	0	0	0	0	0	high	med	med
sub60	38	F	0	A67W33D0T250.ogv	0.5	0.5	0.719	0	0	0	1	0	0	0	med	med	low
sub60	38	F	0	A100W33D67T250.ogv	1	1	1	1	0	0	0	0	0	0	high	med	high
sub61	57	F	0	A67W0D33T250.ogv	0.5	0.369	0.5	0	0	1	0	0	0	0	med	low	med
sub61	57	F	0	A67W0D0T250.ogv	0.5	0.295	0.5	0	0	0	1	0	1	0	med	low	low
sub61	57	F	0	A33W67D33T250.ogv	0.75	0.626	0.686	0	0	0	0	0	1	0	low	high	med
sub61	57	F	0	A67W33D67T250.ogv	0.75	0.409	0.593	1	0	0	0	0	0	0	med	med	high
sub62	28	F	2	A100W33D67T250.ogv	0.5	0.263	0.273	1	0	0	0	0	0	0	high	med	high
sub62	28	F	2	A67W0D33T250.ogv	0.75	0.816	0.845	1	0	0	0	0	0	0	med	low	med
sub62	28	F	2	A33W67D0T250.ogv	0.25	0.345	0.44	1	0	0	0	0	0	0	low	high	low
sub63	54	F	1	A100W0D67T250.ogv	1	0.953	1	1	0	0	0	0	0	0	high	low	high
sub63	54	F	1	A67W67D0T250.ogv	0.75	0.5	0.5	1	0	0	0	0	0	0	med	high	low
sub63	54	F	1	A67W0D0T250.ogv	1	1	1	1	0	0	0	0	0	0	med	low	low
sub64	56	M	3	A33W0D0T250.ogv	0.5	0.352	0.239	0	0	0	1	0	0	0	low	low	low
sub64	56	M	3	A67W67D67T250.ogv	1	0.846	0.847	1	0	0	0	0	0	0	med	high	high
sub64	56	M	3	A100W67D0T250.ogv	0.75	0.843	0.864	1	0	0	0	0	0	0	high	high	low
sub65	35	F	0	A33W33D0T250.ogv	0.75	0.5	0.5	1	0	0	0	0	0	0	low	med	low
sub65	35	F	0	A100W0D33T250.ogv	1	0.5	0.5	1	0	0	0	0	0	0	high	low	med
sub65	35	F	0	A33W0D33T250.ogv	0.5	0.5	0.5	1	0	0	0	0	0	0	low	low	med
sub66	36	M	0	A67W33D33T250.ogv	1	0.802	0.715	1	0	0	0	0	0	0	med	med	med
sub66	36	M	0	A33W0D33T250.ogv	1	1	1	1	0	0	0	0	0	0	low	low	med
sub67	23	M	1	A100W67D0T250.ogv	0.25	0.325	0.352	0	0	0	0	0	0	1	high	high	low
sub67	23	M	1	A67W33D67T250.ogv	0.75	0.571	0.549	1	0	0	0	0	0	0	med	med	high
sub67	23	M	1	A67W0D0T250.ogv	1	0.659	0.544	1	0	0	0	0	0	0	med	low	low
sub68	38	F	1	A67W33D0T250.ogv	0.5	0.585	0.598	0	0	0	1	0	0	0	med	med	low
sub68	38	F	1	A67W0D67T250.ogv	0.75	0.966	0.965	1	0	0	0	0	0	0	med	low	high
sub68	38	F	1	A67W67D33T250.ogv	0.5	0.667	0.38	0	0	0	0	0	1	0	med	high	med
sub69	33	F	0	A33W67D67T250.ogv	0.25	0	0.5	0	0	0	0	1	0	0	low	high	high
sub70	46	M	1	A100W33D67T250.ogv	0.5	0.5	0.5	0	0	0	1	0	0	0	high	med	high
sub71	24	M	0	A67W0D33T250.ogv	0.75	0.3	0.5	1	0	0	0	0	0	0	med	low	med
sub72	47	F	0	A67W67D33T250.ogv	0.75	0.436	0.515	1	0	0	0	0	0	0	med	high	med
sub72	47	F	0	A67W67D67T250.ogv	0.5	0.5	0.415	1	0	0	0	0	0	0	med	high	high
sub72	47	F	0	A33W0D33T250.ogv	0.5	0.085	0.382	1	1	0	0	0	0	0	low	low	med
sub72	47	F	0	A100W33D67T250.ogv	0.5	0.5	0.354	1	0	0	0	0	1	0	high	med	high
sub73	42	F	0	A33W0D0T250.ogv	0.75	0.938	0.768	1	0	0	0	0	0	0	low	low	low
sub73	42	F	0	A33W33D0T250.ogv	0.25	0.263	0.391	0	0	0	1	0	0	0	low	med	low
sub73	42	F	0	A33W33D33T250.ogv	0.75	0.686	0.719	1	0	0	0	0	0	0	low	med	med
sub73	42	F	0	A67W33D33T250.ogv	1	0.889	0.845	1	0	0	0	0	0	0	med	med	med
sub73	42	F	0	A33W67D33T250.ogv	1	0.798	0.883	1	0	0	0	0	0	0	low	high	med
sub74	55	F	0	A100W67D33T250.ogv	0.25	0.256	0.277	1	0	0	0	0	0	0	high	high	med
sub74	55	F	0	A33W67D67T250.ogv	0.75	0.708	0.818	1	0	0	0	0	0	0	low	high	high
sub74	55	F	0	A67W67D67T250.ogv	0.5	0.274	0.5	1	0	0	0	0	0	0	med	high	high
sub74	55	F	0	A67W0D33T250.ogv	1	0.937	1	1	0	0	0	0	0	0	med	low	med
sub75	74	M	0	A100W33D33T250.ogv	0.75	0.619	0.445	1	0	0	0	0	0	0	high	med	med
sub75	74	M	0	A100W0D33T250.ogv	1	0.88	0.797	1	0	0	0	0	0	0	high	low	med
sub75	74	M	0	A67W67D0T250.ogv	0.75	0.776	0.995	1	0	0	0	0	0	0	med	high	low
sub76	52	F	0	A33W0D0T250.ogv	0.75	0.645	0.698	1	0	0	0	0	0	0	low	low	low
sub76	52	F	0	A67W67D33T250.ogv	0.75	0.5	0.5	1	0	0	0	0	0	0	med	high	med
sub76	52	F	0	A67W67D0T250.ogv	0.5	0.39	0.5	0	0	0	0	0	0	1	med	high	low
sub77	23	F	0	A33W67D33T250.ogv	0.5	0.44	0.507	1	0	0	0	0	0	0	low	high	med
sub77	23	F	0	A100W0D0T250.ogv	0.5	0.5	0.5	1	0	0	0	0	0	0	high	low	low
sub78	58	M	0	A33W67D0T250.ogv	0.75	0.5	0.5	1	0	0	0	0	0	0	low	high	low
sub78	58	M	0	A67W33D33T250.ogv	0.75	0.533	0.521	1	0	0	0	0	0	0	med	med	med
sub78	58	M	0	A33W0D33T250.ogv	0.5	0.449	0.411	1	0	0	0	0	0	0	low	low	med
sub78	58	M	0	A67W67D0T250.ogv	0.5	0.581	0.566	1	0	0	0	0	0	0	med	high	low
sub78	58	M	0	A100W67D33T250.ogv	0.75	0.441	0.5	1	0	0	0	0	0	0	high	high	med
sub79	18	M	0	A33W67D0T250.ogv	1	0.935	1	1	0	0	0	0	0	0	low	high	low
sub79	18	M	0	A33W33D67T250.ogv	0.75	0.727	0.664	1	0	0	0	0	0	0	low	med	high
sub79	18	M	0	A33W33D33T250.ogv	0.25	0.46	0	0	0	0	0	0	0	1	low	med	med
sub80	35	F	0	A67W67D67T250.ogv	0.75	0.422	0.5	1	0	0	0	0	0	0	med	high	high
sub80	35	F	0	A67W67D33T250.ogv	1	0.906	0.86	1	0	0	0	0	0	0	med	high	med
sub80	35	F	0	A33W67D67T250.ogv	1	0.955	1	0	0	0	0	0	1	0	low	high	high
sub80	35	F	0	A100W33D67T250.ogv	1	1	1	1	0	0	0	0	0	0	high	med	high
sub81	33	F	2	A100W33D33T250.ogv	0.75	0.358	0.406	1	0	0	0	0	0	0	high	med	med
sub81	33	F	2	A100W33D67T250.ogv	0.75	0.142	0.44	1	0	0	0	0	0	0	high	med	high
sub82	22	F	0	A100W0D67T250.ogv	0.75	0.749	0.5	1	0	0	0	0	0	0	high	low	high
sub82	22	F	0	A100W67D33T250.ogv	0.5	0	0	0	0	0	0	0	1	0	high	high	med
sub83	30	F	2	A33W67D33T250.ogv	0.5	0.585	0.557	1	0	0	0	0	0	0	low	high	med
sub83	30	F	2	A67W67D33T250.ogv	0.75	0.633	0.702	1	0	0	0	0	0	0	med	high	med
sub84	43	M	0	A67W67D0T250.ogv	0.75	1	0.835	1	0	0	0	0	0	0	med	high	low
sub84	43	M	0	A67W67D67T250.ogv	1	0.927	0.957	1	0	0	0	0	0	0	med	high	high
sub85	42	M	2	A33W67D0T250.ogv	0.75	0.668	0.737	1	0	0	0	0	0	0	low	high	low
sub85	42	M	2	A100W0D33T250.ogv	0.75	0.653	0.693	1	0	0	0	0	0	0	high	low	med
sub85	42	M	2	A100W67D67T250.ogv	0.25	0.359	0.229	1	0	0	0	0	0	0	high	high	high
sub86	21	M	0	A100W0D0T250.ogv	0.75	0.661	0.574	1	0	0	0	0	0	0	high	low	low
sub86	21	M	0	A67W33D0T250.ogv	0.25	0.035	0.047	1	0	0	0	0	0	0	med	med	low
sub87	45	F	0	A33W33D0T250.ogv	0.75	0.737	0.73	1	0	0	0	0	0	0	low	med	low
sub87	45	F	0	A67W67D0T250.ogv	0.75	0.308	0.573	1	0	0	0	0	0	0	med	high	low
sub87	45	F	0	A33W0D33T250.ogv	0.75	0.351	0.687	1	0	0	0	0	0	0	low	low	med
sub87	45	F	0	A67W0D0T250.ogv	0.75	0.849	0.76	1	0	0	0	0	0	0	med	low	low
sub87	45	F	0	A33W67D67T250.ogv	0.75	0.354	0.594	1	0	0	0	0	0	0	low	high	high
sub88	25	F	0	A67W0D67T250.ogv	0.5	0.433	0.441	0	0	0	0	0	0	1	med	low	high
sub88	25	F	0	A100W67D67T250.ogv	0.75	0.596	0.166	1	0	0	0	0	1	0	high	high	high
sub88	25	F	0	A33W0D67T250.ogv	0.5	0.306	0.605	0	0	0	0	0	0	1	low	low	high
sub89	52	M	0	A67W0D0T250.ogv	0.75	0.4	0.5	0	0	0	1	0	0	0	med	low	low
sub89	52	M	0	A33W33D67T250.ogv	0.5	0.5	0.5	0	0	0	1	0	0	0	low	med	high
sub89	52	M	0	A100W0D33T250.ogv	1	0.734	0.761	1	0	0	0	0	0	0	high	low	med
sub89	52	M	0	A100W33D33T250.ogv	0.75	0.605	0.628	1	0	0	0	0	0	0	high	med	med
sub90	26	M	1	A100W67D33T250.ogv	0.75	0.705	0.436	1	0	0	0	0	0	0	high	high	med
sub91	26	F	0	A67W0D0T250.ogv	0.75	0.615	0.605	1	0	0	0	0	0	0	med	low	low
sub91	26	F	0	A100W33D67T250.ogv	0.75	0.609	0.583	1	0	0	0	0	0	0	high	med	high
sub92	25	F	3	A67W67D33T250.ogv	1	0.919	0.889	1	0	0	0	0	0	0	med	high	med
sub92	25	F	3	A100W67D0T250.ogv	0.75	0.722	0.804	0	0	0	0	0	1	0	high	high	low
sub93	39	M	1	A100W67D33T250.ogv	0.5	0.447	0.407	0	0	0	1	0	0	0	high	high	med
sub93	39	M	1	A100W0D67T250.ogv	0.5	0.531	0.526	0	0	0	1	0	0	0	high	low	high
sub93	39	M	1	A67W0D0T250.ogv	0.5	0.552	0.624	0	0	0	1	0	0	0	med	low	low
sub93	39	M	1	A100W0D33T250.ogv	0.5	0.544	0.549	0	0	0	1	0	0	0	high	low	med
sub94	48	M	0	A67W33D33T250.ogv	0.5	0.398	0.481	0	0	0	1	0	0	0	med	med	med
sub94	48	M	0	A67W0D67T250.ogv	0.5	0.4	0.337	0	0	0	1	0	0	0	med	low	high
sub95	52	F	0	A100W0D0T250.ogv	0.25	0.005	0.157	0	0	0	0	0	1	0	high	low	low
sub95	52	F	0	A33W33D33T250.ogv	0.5	0.5	0.5	1	0	0	0	0	0	0	low	med	med
sub95	52	F	0	A100W67D33T250.ogv	0.25	0.395	0.39	0	0	0	0	0	1	0	high	high	med
sub96	42	F	0	A100W67D67T250.ogv	0.25	0	0	0	0	0	1	0	0	0	high	high	high
sub96	42	F	0	A100W0D33T250.ogv	0.75	0.771	0.802	1	0	0	0	0	0	0	high	low	med
sub96	42	F	0	A33W67D33T250.ogv	0.75	0.776	0.927	1	0	0	0	0	0	0	low	high	med
sub97	23	F	0	A33W67D33T250.ogv	0.5	0.522	0.434	0	0	0	1	0	0	0	low	high	med
sub98	49	F	1	A67W67D33T250.ogv	1	0.512	0.019	0	0	0	0	0	1	0	med	high	med
sub98	49	F	1	A33W33D0T250.ogv	0.5	0.644	0.65	1	0	0	0	0	0	0	low	med	low
sub98	49	F	1	A100W33D0T250.ogv	0.75	0.783	0.795	1	0	0	0	0	0	0	high	med	low
sub99	22	M	0	A100W67D0T250.ogv	0.75	0.351	0.224	1	0	0	0	0	0	0	high	high	low
sub99	22	M	0	A100W0D33T250.ogv	0	0.003	0	0	1	1	0	1	0	0	high	low	med
sub99	22	M	0	A67W33D0T250.ogv	0.5	1	0.5	1	0	0	0	0	0	0	med	med	low
sub100	34	F	0	A33W67D0T250.ogv	0.5	0.092	0.458	0	0	0	1	0	0	0	low	high	low
sub100	34	F	0	A33W33D33T250.ogv	0.5	0.759	0.5	1	0	0	0	0	0	0	low	med	med
sub101	38	F	0	A33W67D0T250.ogv	0.75	0.612	0.619	1	0	0	0	0	0	0	low	high	low
sub102	61	M	0	A67W33D67T250.ogv	0.5	0.427	0.412	0	1	0	0	0	0	0	med	med	high
sub102	61	M	0	A67W0D67T250.ogv	0.5	0.445	0.459	0	1	0	0	0	0	0	med	low	high
sub102	61	M	0	A33W33D67T250.ogv	0.5	0.447	0.418	0	1	0	0	0	0	0	low	med	high
sub103	19	F	0	A100W67D33T250.ogv	0.75	0.834	0.774	1	0	0	0	0	0	0	high	high	med
sub103	19	F	0	A33W0D33T250.ogv	0.75	0.25	0.5	1	0	0	0	0	1	0	low	low	med
sub104	27	F	2	A100W67D67T250.ogv	0.25	0.64	0.5	1	0	0	0	0	0	0	high	high	high
sub105	53	M	0	A33W67D0T250.ogv	0.5	0.585	0.582	1	0	0	0	0	0	0	low	high	low
sub105	53	M	0	A100W33D67T250.ogv	0.25	0.538	0.455	0	0	0	0	0	0	1	high	med	high
sub106	53	F	1	A100W33D0T250.ogv	0.5	0.181	0.399	0	0	0	1	0	0	0	high	med	low
sub106	53	F	1	A33W0D33T250.ogv	0.5	0.575	0.536	1	0	0	0	0	0	0	low	low	med
sub106	53	F	1	A33W33D0T250.ogv	0.75	0.5	0.5	1	0	0	0	0	0	0	low	med	low
sub107	70	F	0	A100W33D33T250.ogv	0.75	0.887	0.88	1	0	0	0	0	0	0	high	med	med
sub107	70	F	0	A100W67D67T250.ogv	0.75	0.893	0.14	1	0	0	0	0	0	0	high	high	high
sub108	56	F	2	A33W33D67T250.ogv	0.5	0.38	0.439	1	0	0	0	0	0	0	low	med	high
sub109	19	F	0	A67W67D0T250.ogv	0	0	0.251	0	0	0	1	0	0	0	med	high	low
sub109	19	F	0	A33W33D0T250.ogv	0.5	0.659	0.847	0	0	0	1	0	0	0	low	med	low
sub110	22	F	1	A33W0D0T250.ogv	0.5	0.412	0.5	0	0	0	1	0	0	0	low	low	low
sub110	22	F	1	A33W67D33T250.ogv	0.75	0.75	0.746	1	0	0	0	0	0	0	low	high	med
sub110	22	F	1	A67W33D33T250.ogv	0.5	0.477	0.339	1	0	0	0	0	0	0	med	med	med
sub110	22	F	1	A100W67D0T250.ogv	0	0	0.452	1	0	0	0	0	0	0	high	high	low
sub110	22	F	1	A67W33D67T250.ogv	0.25	0.22	0.5	1	0	0	0	0	0	0	med	med	high
sub111	51	F	1	A33W0D33T250.ogv	0.5	0.705	0.57	1	0	0	0	0	0	0	low	low	med
sub111	51	F	1	A67W33D33T250.ogv	0.75	0.62	0.694	1	0	0	0	0	0	0	med	med	med
sub112	23	F	1	A100W33D33T250.ogv	1	0.803	0.865	1	0	0	0	0	0	0	high	med	med
sub112	23	F	1	A100W0D0T250.ogv	0.75	0.902	0.657	1	0	0	0	0	0	0	high	low	low
sub112	23	F	1	A33W67D0T250.ogv	0.75	0.656	0.564	1	0	0	0	0	0	0	low	high	low
sub113	22	M	0	A67W67D67T250.ogv	0	0.664	0.103	1	0	0	0	0	0	0	med	high	high
sub113	22	M	0	A67W33D33T250.ogv	0.75	0.612	0.615	1	0	0	0	0	0	0	med	med	med
sub114	32	M	0	A67W33D67T250.ogv	0.75	0.62	0.645	1	0	0	1	0	0	0	med	med	high
sub115	60	F	0	A67W67D33T250.ogv	0.75	0.5	0.896	0	0	0	1	0	0	0	med	high	med
sub115	60	F	0	A67W0D0T250.ogv	0.75	0.5	0.899	0	0	0	1	0	0	0	med	low	low
sub115	60	F	0	A100W67D0T250.ogv	0	0	0.5	0	0	0	0	0	0	1	high	high	low
sub115	60	F	0	A100W33D33T250.ogv	0.25	0	0.5	0	0	0	0	0	0	1	high	med	med
sub115	60	F	0	A100W33D67T250.ogv	0.5	0.5	0.029	0	0	0	0	0	1	0	high	med	high
sub116	51	M	0	A33W67D0T250.ogv	0.5	0.214	0.619	1	0	0	0	0	0	0	low	high	low
sub116	51	M	0	A33W0D0T250.ogv	0.75	0.753	0.704	1	0	0	0	0	0	0	low	low	low
sub116	51	M	0	A100W67D67T250.ogv	0.25	0.382	0.159	1	0	0	0	0	0	0	high	high	high
sub116	51	M	0	A67W33D0T250.ogv	0.5	0.433	0.434	1	0	0	0	0	0	0	med	med	low
sub117	78	M	1	A100W33D0T250.ogv	0	0.068	0.065	0	0	0	0	1	0	0	high	med	low
sub117	78	M	1	A67W67D0T250.ogv	0.5	0.415	0.421	0	0	0	1	0	0	1	med	high	low
sub117	78	M	1	A100W33D67T250.ogv	0.25	0.402	0.448	0	0	0	0	1	1	0	high	med	high
sub117	78	M	1	A100W67D67T250.ogv	0.25	0.202	0.303	0	0	0	0	0	0	1	high	high	high
sub117	78	M	1	A67W0D67T250.ogv	0.5	0.609	0.557	0	0	1	0	0	0	0	med	low	high
sub117	78	M	1	A100W33D33T250.ogv	0.25	0.243	0.144	0	0	0	0	0	1	0	high	med	med
sub118	27	F	0	A100W0D67T250.ogv	0.5	0.242	0.5	1	0	0	0	0	0	0	high	low	high
sub118	27	F	0	A33W67D67T250.ogv	0.25	0.354	0.354	1	0	0	0	0	0	0	low	high	high
sub118	27	F	0	A100W67D33T250.ogv	0.25	0.148	0.203	1	0	1	0	0	0	0	high	high	med
sub119	21	M	0	A100W33D67T250.ogv	0.5	0.538	0.302	1	0	0	0	0	0	0	high	med	high
sub119	21	M	0	A67W0D33T250.ogv	1	0.769	0.758	1	0	0	0	0	0	0	med	low	med
sub119	21	M	0	A100W0D33T250.ogv	0.5	0.612	0.333	1	0	0	0	0	0	0	high	low	med
sub120	31	M	0	A67W0D0T250.ogv	0.75	0.813	0.872	1	0	0	0	0	0	0	med	low	low
sub120	31	M	0	A100W67D33T250.ogv	0.25	0.826	0.396	0	0	0	1	0	0	0	high	high	med
sub120	31	M	0	A33W0D33T250.ogv	0.5	0.69	0.774	1	0	0	0	0	0	0	low	low	med
sub120	31	M	0	A67W67D33T250.ogv	1	0.698	0.678	0	0	1	0	0	0	0	med	high	med
sub120	31	M	0	A100W0D33T250.ogv	0.5	0.737	0.827	0	0	1	0	0	0	0	high	low	med
sub121	25	M	1	A100W0D33T250.ogv	0.5	0.179	0.367	1	0	0	0	0	0	0	high	low	med
sub121	25	M	1	A33W0D67T250.ogv	0.25	0.36	0.121	0	0	0	0	0	0	1	low	low	high
sub121	25	M	1	A67W0D0T250.ogv	0.75	0.834	0.735	1	0	0	0	0	0	0	med	low	low
sub121	25	M	1	A67W0D67T250.ogv	1	0.824	1	1	0	0	0	0	0	0	med	low	high
sub121	25	M	1	A67W33D67T250.ogv	0.75	0.708	0.765	1	0	0	0	0	0	0	med	med	high
sub121	25	M	1	A67W33D0T250.ogv	0.5	0.582	0.434	0	0	0	0	0	0	1	med	med	low
sub122	49	M	0	A100W33D67T250.ogv	0.75	0.385	0.648	1	0	0	0	0	0	0	high	med	high
sub123	43	F	0	A100W33D33T250.ogv	0.75	0.75	0.734	1	0	0	0	0	0	0	high	med	med
sub123	43	F	0	A100W33D67T250.ogv	0.5	0.593	0.616	1	0	0	0	0	0	0	high	med	high
sub123	43	F	0	A67W0D67T250.ogv	0.5	0.5	0.5	0	0	0	1	0	0	0	med	low	high
sub123	43	F	0	A67W67D67T250.ogv	0.75	0.5	0.5	1	0	0	0	0	0	0	med	high	high
sub123	43	F	0	A67W67D33T250.ogv	0.5	0.5	0.5	0	0	0	1	0	0	0	med	high	med
sub124	59	F	0	A100W33D33T250.ogv	1	0.861	0.5	1	0	0	0	0	0	0	high	med	med
sub124	59	F	0	A67W33D67T250.ogv	0.75	0	0.5	1	0	0	0	0	0	0	med	med	high
sub124	59	F	0	A100W0D0T250.ogv	0.75	0.5	0.913	1	0	0	0	0	0	0	high	low	low
sub124	59	F	0	A67W33D0T250.ogv	0.75	0.984	0.5	1	0	0	0	0	0	0	med	med	low
sub124	59	F	0	A33W67D33T250.ogv	0.75	0.5	0.937	1	0	0	0	0	0	0	low	high	med
sub125	36	F	0	A100W33D0T250.ogv	0.25	0	0.216	0	0	0	0	0	0	1	high	med	low
sub125	36	F	0	A67W33D0T250.ogv	0.5	0.5	0.5	1	0	0	0	0	0	0	med	med	low
sub125	36	F	0	A100W67D0T250.ogv	0.25	0	0	0	0	0	1	0	0	0	high	high	low
sub126	27	M	2	A67W67D0T250.ogv	0.5	0.5	0.5	0	0	0	1	0	0	0	med	high	low
sub126	27	M	2	A100W67D67T250.ogv	1	0.979	0.76	1	0	0	0	0	0	0	high	high	high
sub127	47	F	0	A33W33D33T250.ogv	0.75	0.843	0.809	1	0	0	0	0	0	0	low	med	med
sub127	47	F	0	A100W67D0T250.ogv	0.75	0.627	0.655	1	0	0	0	0	0	0	high	high	low
sub128	49	F	0	A67W67D67T250.ogv	0.5	0.5	0.5	1	0	0	0	0	0	0	med	high	high
sub128	49	F	0	A67W67D0T250.ogv	0.5	0.575	0.607	1	0	0	0	0	0	0	med	high	low
sub129	45	M	1	A33W33D33T250.ogv	0.75	0.774	0.726	1	0	0	0	0	0	0	low	med	med
sub129	45	M	1	A100W0D67T250.ogv	1	1	1	1	0	0	0	0	0	0	high	low	high
sub129	45	M	1	A33W0D0T250.ogv	0.5	0.5	0.5	1	0	0	0	0	0	0	low	low	low
sub130	19	M	0	A67W0D67T250.ogv	1	0.861	0.854	1	0	0	0	0	0	0	med	low	high
sub130	19	M	0	A33W33D0T250.ogv	0.5	0.5	0.5	0	0	0	1	0	0	0	low	med	low
sub130	19	M	0	A67W67D0T250.ogv	0.5	0.5	0.5	0	0	0	1	0	0	0	med	high	low
sub130	19	M	0	A100W33D33T250.ogv	0.25	0.135	0	0	0	0	1	0	0	0	high	med	med
sub130	19	M	0	A100W0D33T250.ogv	0.25	0	0.035	0	0	0	1	0	0	0	high	low	med
sub130	19	M	0	A33W67D67T250.ogv	0.5	0.44	0.432	1	0	0	0	0	0	0	low	high	high
sub131	32	M	0	A67W33D0T250.ogv	1	0.742	0.66	1	0	0	0	0	0	0	med	med	low
sub131	32	M	0	A67W67D0T250.ogv	0.75	0.776	0.806	1	0	0	0	0	0	0	med	high	low
sub132	42	F	0	A100W33D67T250.ogv	0.5	0.56	0.448	1	0	0	0	0	0	0	high	med	high
sub132	42	F	0	A33W33D33T250.ogv	0.5	0.566	0.5	0	0	0	0	1	0	0	low	med	med
sub132	42	F	0	A67W0D0T250.ogv	0.5	0.434	0.5	1	0	0	0	1	0	0	med	low	low
sub133	52	M	0	A33W67D33T250.ogv	1	1	1	1	0	0	0	0	0	0	low	high	med
sub133	52	M	0	A67W67D33T250.ogv	1	1	1	1	0	0	0	0	0	0	med	high	med
sub133	52	M	0	A100W0D0T250.ogv	1	1	1	1	0	0	0	0	0	0	high	low	low
sub133	52	M	0	A33W0D67T250.ogv	0	1	0	0	0	0	0	1	0	0	low	low	high
sub134	48	F	1	A33W0D67T250.ogv	1	0	0.344	0	0	0	1	0	0	0	low	low	high
sub134	48	F	1	A33W67D67T250.ogv	0.25	0.564	0.642	0	0	0	0	0	1	0	low	high	high
sub134	48	F	1	A67W0D67T250.ogv	1	0.906	1	1	0	0	0	0	0	0	med	low	high
sub134	48	F	1	A33W67D33T250.ogv	1	1	1	1	0	0	0	0	1	0	low	high	med
sub134	48	F	1	A100W67D33T250.ogv	0.5	0.5	0.5	0	0	0	1	0	0	1	high	high	med
sub134	48	F	1	A100W67D0T250.ogv	1	0	0	0	0	0	1	0	0	0	high	high	low
sub134	48	F	1	A67W33D67T250.ogv	1	1	0.5	1	0	0	0	0	0	0	med	med	high
sub134	48	F	1	A100W0D67T250.ogv	1	0.5	0.5	0	0	1	0	0	0	1	high	low	high
sub135	20	F	0	A100W33D0T250.ogv	0.75	0.277	0.241	1	0	0	0	0	0	0	high	med	low
sub135	20	F	0	A100W0D0T250.ogv	0.75	0.728	0.742	1	0	0	0	0	0	0	high	low	low
sub135	20	F	0	A33W33D67T250.ogv	0.75	0.812	0.737	1	0	0	0	0	0	0	low	med	high
sub136	39	F	1	A67W0D33T250.ogv	0.5	0.661	0.675	0	0	0	0	0	1	0	med	low	med
sub136	39	F	1	A100W33D33T250.ogv	0.25	0	0	0	0	0	0	0	0	1	high	med	med
sub136	39	F	1	A100W33D67T250.ogv	0.5	0.626	0.653	1	0	0	0	0	0	0	high	med	high
sub136	39	F	1	A33W0D33T250.ogv	0.5	0.304	0.34	0	0	0	1	0	0	0	low	low	med
sub136	39	F	1	A67W67D33T250.ogv	0.25	0	0	0	0	0	1	0	0	0	med	high	med
sub137	18	F	0	A67W33D33T250.ogv	0.75	0.373	0.419	1	0	0	0	0	0	0	med	med	med
sub137	18	F	0	A100W0D33T250.ogv	0.75	0.415	0.5	1	0	0	0	0	0	0	high	low	med
sub137	18	F	0	A100W33D33T250.ogv	0.75	0.927	0.237	1	0	0	0	0	0	0	high	med	med
sub137	18	F	0	A33W67D67T250.ogv	0.75	0.252	0.668	1	0	0	0	0	0	0	low	high	high
sub137	18	F	0	A33W33D33T250.ogv	0.5	0.061	0.43	0	1	0	0	0	0	0	low	med	med
sub137	18	F	0	A67W0D67T250.ogv	0.75	0.385	0.734	1	0	0	0	0	0	0	med	low	high
sub138	26	M	2	A67W67D33T250.ogv	0.25	0.281	0.15	1	0	0	0	0	1	0	med	high	med
sub138	26	M	2	A33W67D0T250.ogv	0.75	0.678	0.744	1	0	0	0	0	0	0	low	high	low
sub139	23	F	0	A100W0D33T250.ogv	1	0.759	0.919	1	0	0	0	0	0	0	high	low	med
sub140	54	F	0	A67W33D0T250.ogv	0.75	0.5	0.5	1	0	0	0	0	0	0	med	med	low
sub140	54	F	0	A100W0D67T250.ogv	1	0.811	0.787	1	0	0	0	0	0	0	high	low	high
sub140	54	F	0	A100W33D0T250.ogv	0.25	0.5	0.5	0	0	0	0	0	0	1	high	med	low
sub140	54	F	0	A67W67D0T250.ogv	0.25	0.531	0.544	0	0	1	0	0	0	0	med	high	low
sub140	54	F	0	A100W33D33T250.ogv	0.75	0.704	0.5	1	0	0	0	0	0	0	high	med	med
sub141	28	M	0	A67W67D33T250.ogv	0.75	0.653	0.6	1	0	0	0	0	0	0	med	high	med
sub141	28	M	0	A33W0D67T250.ogv	0.25	0	0.441	0	0	0	1	0	0	0	low	low	high
sub142	45	M	0	A100W67D0T250.ogv	0.5	0.275	0.389	1	0	0	0	0	0	0	high	high	low
sub142	45	M	0	A100W0D33T250.ogv	0.75	0.691	0.627	1	0	0	0	0	0	0	high	low	med
sub142	45	M	0	A33W67D67T250.ogv	0.5	0.65	0.5	1	0	0	0	0	0	0	low	high	high
sub143	25	M	0	A67W33D67T250.ogv	0.75	0.694	0.541	1	0	0	0	0	0	0	med	med	high
sub143	25	M	0	A67W67D67T250.ogv	0.75	0.79	0.741	1	0	0	0	0	0	0	med	high	high
sub143	25	M	0	A33W0D0T250.ogv	0.75	0.891	0.93	1	0	0	0	0	0	0	low	low	low
sub144	18	F	0	A100W67D67T250.ogv	0.25	0.282	0	1	0	0	0	0	0	0	high	high	high
sub145	47	M	0	A67W33D33T250.ogv	1	0.757	0.824	1	0	0	0	0	0	0	med	med	med
sub146	37	M	0	A67W0D0T250.ogv	1	0.614	0.649	0	0	0	1	0	0	0	med	low	low
sub146	37	M	0	A100W33D67T250.ogv	1	0.718	0.823	1	0	0	0	0	0	0	high	med	high
sub146	37	M	0	A67W33D0T250.ogv	1	0.752	0.698	1	0	0	0	0	0	0	med	med	low
sub147	37	F	0	A33W0D33T250.ogv	0.25	0.388	0.385	0	1	0	0	0	0	0	low	low	med
sub148	25	F	0	A33W33D0T250.ogv	0.5	0.538	0.5	0	0	0	1	0	0	0	low	med	low
sub148	25	F	0	A33W33D33T250.ogv	0.5	0.55	0.448	0	0	0	1	0	0	0	low	med	med
sub148	25	F	0	A67W67D33T250.ogv	0.5	0.548	0.369	0	0	0	1	0	0	1	med	high	med
sub149	25	M	0	A67W33D0T250.ogv	0.5	0.5	0.5	1	0	0	0	0	0	0	med	med	low
sub149	25	M	0	A100W0D67T250.ogv	0.75	0.165	0.5	1	0	0	0	0	0	0	high	low	high
sub149	25	M	0	A100W33D33T250.ogv	0.75	0.687	0.564	1	0	0	0	0	0	0	high	med	med
sub149	25	M	0	A67W67D67T250.ogv	0.75	0.501	0.187	1	0	0	0	0	0	0	med	high	high
sub150	66	M	1	A100W67D33T250.ogv	0	0.028	0.029	0	0	0	1	0	0	0	high	high	med
sub150	66	M	1	A100W67D0T250.ogv	0.25	0.35	0.172	0	0	0	1	0	0	0	high	high	low
sub150	66	M	1	A100W33D33T250.ogv	0.75	0.679	0.712	1	0	0	0	0	0	0	high	med	med
sub150	66	M	1	A100W67D67T250.ogv	0.5	0.426	0.302	0	0	0	0	1	0	0	high	high	high
sub151	52	M	0	A33W0D0T250.ogv	0.75	0.722	0.821	1	0	0	0	0	0	0	low	low	low
sub151	52	M	0	A33W67D0T250.ogv	0.75	0.668	0.5	0	0	0	0	0	1	0	low	high	low
sub151	52	M	0	A67W33D33T250.ogv	0.5	0.5	0.5	1	0	0	0	0	0	0	med	med	med
sub152	19	F	0	A100W33D33T250.ogv	0.5	0.254	0.296	1	0	0	0	0	0	0	high	med	med
sub152	19	F	0	A33W33D0T250.ogv	0.75	0.635	0.56	1	0	0	0	0	0	0	low	med	low
sub152	19	F	0	A67W67D33T250.ogv	0.25	0.262	0.35	0	0	0	1	0	0	0	med	high	med
sub153	44	F	0	A33W0D0T250.ogv	0.75	0.683	0.67	1	0	0	0	0	0	0	low	low	low
sub153	44	F	0	A33W67D0T250.ogv	0.5	0.28	0.311	0	1	0	0	0	0	0	low	high	low
sub154	69	M	0	A67W67D0T250.ogv	0.75	0.709	0.732	1	0	0	0	0	0	0	med	high	low
sub154	69	M	0	A67W67D67T250.ogv	0.75	0.393	0.641	1	0	0	0	0	0	0	med	high	high
sub154	69	M	0	A33W33D67T250.ogv	0.5	0.407	0.424	1	0	0	0	0	0	0	low	med	high
sub155	50	F	0	A67W67D67T250.ogv	0.25	0.341	0.336	1	0	0	0	0	0	0	med	high	high
sub155	50	F	0	A100W0D0T250.ogv	0.75	0.634	0.718	1	0	0	0	0	0	0	high	low	low
sub155	50	F	0	A67W0D67T250.ogv	0.75	0.5	0.5	1	0	0	0	0	0	0	med	low	high
sub155	50	F	0	A33W67D0T250.ogv	0.5	0.652	0.631	1	0	0	0	0	0	0	low	high	low
sub156	18	F	0	A33W67D0T250.ogv	0.5	0.047	0.767	1	0	0	0	0	0	0	low	high	low
sub156	18	F	0	A67W67D0T250.ogv	0.5	0.277	0.5	1	0	0	0	0	0	0	med	high	low
sub156	18	F	0	A67W33D0T250.ogv	0.25	0.384	0.5	1	0	0	0	0	0	0	med	med	low
sub156	18	F	0	A100W0D67T250.ogv	0.75	0.661	0.5	1	0	0	0	0	0	0	high	low	high
sub157	27	F	0	A100W33D33T250.ogv	0.5	0.322	0.5	1	0	0	0	0	0	0	high	med	med
sub157	27	F	0	A100W33D0T250.ogv	0.75	0.616	0.738	1	0	0	0	0	0	0	high	med	low
sub157	27	F	0	A67W67D67T250.ogv	0.25	0.38	0.276	1	0	0	0	0	0	0	med	high	high
sub157	27	F	0	A100W0D0T250.ogv	0.75	0.63	0.637	1	0	0	0	0	0	0	high	low	low
sub157	27	F	0	A33W33D0T250.ogv	0.75	0.63	0.586	1	0	0	0	0	0	0	low	med	low
sub158	44	F	0	A67W67D0T250.ogv	0.5	0.344	0.33	0	0	0	0	0	0	1	med	high	low
sub158	44	F	0	A100W33D67T250.ogv	0.75	0.601	0.579	1	0	0	0	0	0	0	high	med	high
sub158	44	F	0	A100W67D0T250.ogv	0.75	0.314	0.826	1	0	0	0	0	0	0	high	high	low
sub158	44	F	0	A100W67D67T250.ogv	0.75	0.754	0.24	1	0	0	0	0	0	0	high	high	high
sub159	51	M	0	A33W0D67T250.ogv	0.5	0.5	0.359	0	0	0	1	0	0	0	low	low	high
sub159	51	M	0	A100W0D67T250.ogv	0.75	0.5	0.393	1	0	0	0	0	0	0	high	low	high
sub159	51	M	0	A33W33D67T250.ogv	0.25	0.221	0.5	1	0	0	0	0	0	0	low	med	high
sub160	48	M	0	A33W67D67T250.ogv	1	1	1	1	0	0	0	0	0	0	low	high	high
sub160	48	M	0	A67W33D0T250.ogv	1	1	1	1	0	0	0	0	0	0	med	med	low
sub161	19	F	0	A100W0D0T250.ogv	0.75	0.37	0.555	1	0	0	0	0	0	0	high	low	low
sub161	19	F	0	A100W67D0T250.ogv	0.25	0.399	0.137	1	0	0	0	0	0	0	high	high	low
sub161	19	F	0	A67W67D67T250.ogv	0.5	0.664	0.258	1	0	0	0	0	0	0	med	high	high
sub161	19	F	0	A67W0D33T250.ogv	0.75	0.797	0.93	1	0	0	0	0	0	0	med	low	med
sub162	73	F	0	A100W33D0T250.ogv	1	0.646	0.622	1	0	0	0	0	0	0	high	med	low
sub162	73	F	0	A67W67D0T250.ogv	1	0.702	0.679	1	0	0	0	0	0	0	med	high	low
sub162	73	F	0	A100W0D33T250.ogv	1	0.895	0.934	1	0	0	0	0	0	0	high	low	med
sub163	19	F	0	A33W0D67T250.ogv	0.5	0.358	0.44	1	0	0	0	0	1	0	low	low	high
sub164	40	F	0	A67W0D33T250.ogv	0.75	0.826	0.824	1	0	0	0	0	0	0	med	low	med
sub164	40	F	0	A33W0D0T250.ogv	1	0.83	0.852	1	0	0	0	0	0	0	low	low	low
sub165	38	F	0	A67W0D0T250.ogv	0.75	0.408	0.382	1	0	0	0	0	0	0	med	low	low
sub165	38	F	0	A33W0D33T250.ogv	0.5	0.5	0.5	0	1	0	0	0	0	0	low	low	med
sub165	38	F	0	A33W0D0T250.ogv	0.75	0.5	0.5	1	0	0	0	0	0	0	low	low	low
sub166	27	F	0	A67W0D33T250.ogv	0.5	0.354	0.252	1	0	0	0	0	0	0	med	low	med
sub166	27	F	0	A67W67D67T250.ogv	0	0.34	0.218	0	0	0	0	0	0	1	med	high	high
sub166	27	F	0	A100W33D33T250.ogv	0.5	0.373	0.545	1	0	0	0	0	0	0	high	med	med
sub167	62	F	1	A67W67D33T250.ogv	0.75	0.835	0.863	1	0	0	0	0	0	0	med	high	med
sub167	62	F	1	A33W67D67T250.ogv	0.75	0.91	0.897	1	0	0	0	0	0	0	low	high	high
sub167	62	F	1	A33W33D0T250.ogv	0.5	0.447	0.593	1	0	0	0	0	0	0	low	med	low
sub167	62	F	1	A33W33D33T250.ogv	0.25	0.232	0.392	1	0	0	0	0	0	0	low	med	med
sub168	48	F	0	A67W33D0T250.ogv	0.5	0.166	0.288	1	0	0	0	0	0	0	med	med	low
sub168	48	F	0	A100W33D67T250.ogv	0.25	0.31	0.325	0	0	0	1	0	0	0	high	med	high
sub168	48	F	0	A100W0D67T250.ogv	0.25	0.411	0.391	0	0	0	1	0	0	0	high	low	high
sub168	48	F	0	A33W67D0T250.ogv	0.5	0.36	0.396	1	0	0	0	0	0	0	low	high	low
sub168	48	F	0	A67W67D0T250.ogv	0.25	0.5	0.5	0	0	1	0	0	0	0	med	high	low
sub168	48	F	0	A67W33D67T250.ogv	0.5	0.5	0.5	1	0	0	0	0	0	0	med	med	high
sub169	70	F	0	A67W0D0T250.ogv	0.5	0	0.5	0	1	0	0	0	0	0	med	low	low
sub169	70	F	0	A33W0D67T250.ogv	0.5	0.438	0.5	0	0	0	0	0	0	1	low	low	high
sub170	27	M	0	A33W0D67T250.ogv	0.75	1	0.883	1	0	0	0	0	0	0	low	low	high
sub170	27	M	0	A100W67D67T250.ogv	0.75	0.254	0.233	1	0	0	0	0	0	0	high	high	high
sub171	24	F	0	A33W0D67T250.ogv	0.5	0	0.288	1	0	0	0	0	0	0	low	low	high
sub171	24	F	0	A33W0D33T250.ogv	0.5	0	0.266	1	0	0	0	0	0	0	low	low	med
sub171	24	F	0	A100W67D0T250.ogv	0.75	0	0.304	1	0	0	0	0	0	0	high	high	low
sub171	24	F	0	A100W67D33T250.ogv	0.5	0.19	0	1	0	0	0	0	0	0	high	high	med
sub172	18	F	0	A33W67D33T250.ogv	0.75	0.682	0.426	0	0	0	1	0	0	0	low	high	med
sub172	18	F	0	A100W33D33T250.ogv	0.75	0.588	0.177	1	0	0	0	0	0	0	high	med	med
sub172	18	F	0	A67W33D67T250.ogv	1	1	1	1	0	0	0	0	0	0	med	med	high
sub172	18	F	0	A33W0D67T250.ogv	0.5	0.629	0.168	1	0	0	0	0	1	0	low	low	high
sub173	23	F	1	A67W0D67T250.ogv	0.5	0.207	0.371	0	1	0	1	0	0	0	med	low	high
sub173	23	F	1	A100W67D0T250.ogv	0.25	0.619	0.142	1	0	0	0	0	0	1	high	high	low
sub173	23	F	1	A67W33D0T250.ogv	0.25	0.25	0.5	0	0	1	0	0	0	0	med	med	low
sub173	23	F	1	A33W33D33T250.ogv	0.75	0.805	0.5	1	0	0	0	0	0	0	low	med	med
sub173	23	F	1	A33W33D67T250.ogv	0.25	0	0.5	0	0	0	0	1	0	0	low	med	high
sub173	23	F	1	A100W0D33T250.ogv	0.75	0.5	0.854	1	0	0	0	0	0	0	high	low	med
sub174	26	F	0	A33W0D67T250.ogv	0.25	0.756	0.578	0	0	0	1	0	0	0	low	low	high
sub175	36	F	1	A67W0D0T250.ogv	0.75	0.709	0.716	1	0	0	0	0	0	0	med	low	low
sub175	36	F	1	A100W67D67T250.ogv	0.5	0.322	0.195	0	0	1	0	0	0	0	high	high	high
sub176	32	F	0	A67W67D33T250.ogv	0.5	0.53	0.507	1	0	0	0	0	0	0	med	high	med
sub176	32	F	0	A33W67D0T250.ogv	0.75	0.577	0.5	1	0	0	0	0	0	0	low	high	low
sub176	32	F	0	A67W0D0T250.ogv	0.75	0.739	0.575	1	0	0	0	0	0	0	med	low	low
sub176	32	F	0	A33W33D33T250.ogv	0.75	0.474	0.473	1	1	0	0	1	1	0	low	med	med
sub176	32	F	0	A100W0D67T250.ogv	1	0.652	0.5	1	0	0	0	0	1	0	high	low	high
sub177	26	F	4	A100W67D0T250.ogv	0.75	0.426	0.235	0	0	0	1	0	0	0	high	high	low
sub177	26	F	4	A33W0D33T250.ogv	0.5	0.579	0.515	0	0	0	1	0	0	0	low	low	med
sub178	18	M	0	A100W33D33T250.ogv	1	0.609	0.5	1	0	0	0	0	0	0	high	med	med
sub178	18	M	0	A67W33D0T250.ogv	0.75	0.653	0.841	1	0	0	0	0	0	0	med	med	low
sub178	18	M	0	A100W0D0T250.ogv	0.75	0.7	0.782	1	0	0	0	0	0	0	high	low	low
sub178	18	M	0	A33W33D67T250.ogv	1	0.675	1	1	0	0	0	0	0	0	low	med	high
sub179	21	F	0	A100W67D0T250.ogv	0.75	0.079	0.191	1	0	0	0	0	0	0	high	high	low
sub179	21	F	0	A100W33D67T250.ogv	0.75	0.801	0.427	1	0	0	0	0	0	0	high	med	high
sub179	21	F	0	A67W67D0T250.ogv	0.75	0.504	0.5	1	0	0	0	0	0	0	med	high	low
sub180	54	M	0	A100W67D33T250.ogv	0.75	0	0.5	1	0	0	0	0	0	0	high	high	med
sub180	54	M	0	A33W67D33T250.ogv	0.75	0.573	0.616	1	0	0	0	0	0	0	low	high	med
sub180	54	M	0	A33W33D0T250.ogv	0.5	0.619	0.759	1	0	0	0	0	1	0	low	med	low
sub181	40	M	0	A67W0D67T250.ogv	0.5	0.559	0.624	0	0	0	1	0	0	0	med	low	high
sub181	40	M	0	A67W33D67T250.ogv	0.75	0.63	0.622	0	0	0	0	0	1	0	med	med	high
sub181	40	M	0	A100W67D67T250.ogv	0.75	0.702	0.82	1	0	0	0	0	0	0	high	high	high
sub181	40	M	0	A67W0D33T250.ogv	0.5	0.614	0.328	0	0	0	1	0	0	0	med	low	med
sub181	40	M	0	A67W0D0T250.ogv	0.5	0.423	0.638	1	0	0	0	0	0	0	med	low	low
sub182	65	F	0	A100W67D0T250.ogv	1	0.821	0.904	1	0	0	0	0	0	0	high	high	low
sub182	65	F	0	A67W0D67T250.ogv	1	1	0.868	1	0	0	0	0	0	0	med	low	high
sub183	22	M	0	A33W33D67T250.ogv	0.75	0.5	0.5	1	0	0	0	0	0	0	low	med	high
sub183	22	M	0	A33W33D33T250.ogv	0.75	0.764	0.563	1	0	0	0	0	0	0	low	med	med
sub183	22	M	0	A67W67D67T250.ogv	0.75	0.5	0.5	1	0	0	0	0	0	0	med	high	high
sub184	53	M	1	A100W67D33T250.ogv	0.5	0.59	0.427	1	0	0	0	0	0	0	high	high	med
sub184	53	M	1	A100W33D0T250.ogv	0.75	0.422	0.429	1	0	0	0	0	0	0	high	med	low
sub184	53	M	1	A33W33D67T250.ogv	0.75	0.623	0.603	1	0	0	0	0	0	0	low	med	high
sub185	59	F	0	A100W33D0T250.ogv	1	0.744	0.5	1	0	0	0	0	0	0	high	med	low
sub185	59	F	0	A33W33D67T250.ogv	0.5	0.355	0.5	0	0	0	0	1	0	0	low	med	high
sub185	59	F	0	A100W0D33T250.ogv	0.25	0.259	0.5	0	0	0	0	0	0	1	high	low	med
sub185	59	F	0	A100W0D0T250.ogv	0.25	0.256	0.5	0	0	0	0	0	0	1	high	low	low
sub185	59	F	0	A100W67D33T250.ogv	0.25	0.262	0.5	0	0	0	0	0	0	1	high	high	med
sub185	59	F	0	A33W67D0T250.ogv	0.25	0.5	0.246	0	0	0	1	0	0	0	low	high	low
sub185	59	F	0	A67W67D67T250.ogv	0.25	0.254	0.5	0	0	0	0	0	0	1	med	high	high
sub186	21	F	0	A33W67D0T250.ogv	0.25	0.158	0.183	0	0	0	0	1	0	0	low	high	low
sub186	21	F	0	A100W67D0T250.ogv	0.5	0.666	0.325	1	0	0	1	0	0	1	high	high	low
sub186	21	F	0	A100W33D0T250.ogv	0.5	0.663	0.365	1	0	0	0	0	1	0	high	med	low
sub186	21	F	0	A100W33D33T250.ogv	0.25	0.644	0.376	1	0	0	0	0	0	1	high	med	med
sub187	49	F	0	A67W0D33T250.ogv	0.75	0.715	0.642	0	0	0	0	0	1	0	med	low	med
sub187	49	F	0	A33W33D0T250.ogv	0.75	0.612	0.611	0	0	0	0	0	1	0	low	med	low
sub187	49	F	0	A33W33D33T250.ogv	0.5	0.65	0.597	0	0	0	0	1	1	0	low	med	med
sub187	49	F	0	A67W67D33T250.ogv	0.75	0.667	0.615	0	0	0	0	0	1	0	med	high	med
sub187	49	F	0	A100W33D33T250.ogv	0.5	0.608	0.583	0	0	0	0	0	1	0	high	med	med
sub188	21	M	0	A100W0D0T250.ogv	0.5	0.326	0.131	1	0	0	0	0	0	0	high	low	low
sub189	18	F	0	A100W0D67T250.ogv	0.75	0.081	0.371	1	0	0	0	0	0	0	high	low	high
sub189	18	F	0	A67W33D0T250.ogv	0.5	0.226	0.391	0	1	0	0	0	0	0	med	med	low
sub190	23	M	0	A33W33D67T250.ogv	0.75	0.556	0.305	1	0	0	0	0	0	0	low	med	high
sub190	23	M	0	A67W33D0T250.ogv	0.5	0.244	0.575	0	0	0	1	0	0	0	med	med	low
sub190	23	M	0	A33W33D0T250.ogv	0.25	0.416	0.606	0	0	0	0	0	0	1	low	med	low
sub190	23	M	0	A100W33D0T250.ogv	0.75	0.898	0.604	1	0	0	0	0	0	0	high	med	low
sub190	23	M	0	A100W67D67T250.ogv	0.25	0.705	0.433	1	0	0	0	0	0	0	high	high	high
sub191	37	F	0	A33W0D33T250.ogv	0.75	0.652	0.285	0	0	0	0	1	0	0	low	low	med
sub191	37	F	0	A33W33D67T250.ogv	0.5	0.545	0.482	0	0	0	0	0	1	0	low	med	high
sub191	37	F	0	A33W67D67T250.ogv	1	0.568	0.566	1	0	0	0	0	0	0	low	high	high
sub192	46	F	0	A33W33D67T250.ogv	1	0.682	0.83	1	0	0	0	0	0	0	low	med	high
sub192	46	F	0	A67W0D67T250.ogv	0.75	0.43	0.739	1	0	0	0	0	0	0	med	low	high
sub193	33	F	0	A100W0D0T250.ogv	1	0.86	0.715	1	0	0	0	0	0	0	high	low	low
sub194	24	M	0	A100W0D0T250.ogv	0.75	0.527	0.4	1	0	0	0	0	0	0	high	low	low
sub194	24	M	0	A100W33D67T250.ogv	0.25	0.299	0.142	1	0	0	0	0	0	0	high	med	high
sub194	24	M	0	A33W67D67T250.ogv	0.25	0.222	0.345	0	0	0	0	1	0	0	low	high	high
sub194	24	M	0	A67W0D0T250.ogv	0.5	0.441	0.588	1	0	0	0	0	0	0	med	low	low
sub194	24	M	0	A67W67D33T250.ogv	0.25	0.373	0.363	0	0	0	0	0	0	1	med	high	med
sub194	24	M	0	A33W67D0T250.ogv	0.5	0.589	0.5	0	0	0	0	0	0	1	low	high	low
sub195	57	M	0	A100W0D67T250.ogv	0.5	0.336	0.414	0	0	0	0	0	1	0	high	low	high
sub195	57	M	0	A33W0D0T250.ogv	0.75	0.722	0.657	1	0	0	0	0	0	0	low	low	low
sub195	57	M	0	A33W0D67T250.ogv	0.5	0.5	0.5	0	0	0	0	0	1	0	low	low	high
sub195	57	M	0	A67W0D0T250.ogv	0.75	0.731	0.719	1	0	0	0	0	0	0	med	low	low
sub195	57	M	0	A33W33D33T250.ogv	0.75	0.637	0.629	1	0	0	0	0	0	0	low	med	med
sub196	48	F	0	A100W67D0T250.ogv	0.75	0.649	0.679	1	0	0	0	0	0	0	high	high	low
sub196	48	F	0	A67W33D67T250.ogv	0.5	0.24	0.5	1	0	0	0	0	0	0	med	med	high
sub197	38	F	0	A67W33D0T250.ogv	0.5	0.69	0.627	1	0	0	0	0	0	0	med	med	low
sub197	38	F	0	A67W0D67T250.ogv	0.75	0.119	0.734	1	0	0	0	0	0	0	med	low	high
sub197	38	F	0	A100W0D67T250.ogv	0.75	0.839	0.835	1	0	0	0	0	0	0	high	low	high
sub198	54	M	0	A67W0D0T250.ogv	0.25	0.241	0.088	0	0	0	1	0	0	0	med	low	low
sub198	54	M	0	A100W67D0T250.ogv	0.25	0.243	0.363	0	0	0	1	0	0	1	high	high	low
sub198	54	M	0	A67W33D33T250.ogv	1	0.904	1	1	0	0	0	0	0	0	med	med	med
sub198	54	M	0	A33W67D67T250.ogv	0.75	0.5	0.5	1	0	0	0	0	0	0	low	high	high
sub199	24	F	2	A33W0D67T250.ogv	0.5	0.373	0.311	0	0	0	1	0	0	0	low	low	high
sub199	24	F	2	A33W33D0T250.ogv	0.5	0.306	0.508	0	0	0	1	0	0	0	low	med	low
sub199	24	F	2	A67W33D67T250.ogv	0.75	0.7	0.661	1	0	0	0	0	0	0	med	med	high
sub199	24	F	2	A33W67D0T250.ogv	0.5	0.366	0.5	0	0	0	1	0	0	0	low	high	low
sub200	18	M	0	A33W33D67T250.ogv	0.75	1	1	1	0	0	0	0	0	0	low	med	high
sub201	29	F	0	A33W0D0T250.ogv	0.5	0.557	0.549	1	0	0	0	0	0	0	low	low	low
sub201	29	F	0	A67W0D33T250.ogv	0.5	0.629	0.63	1	0	0	0	0	0	0	med	low	med
sub202	33	F	4	A100W0D0T250.ogv	0.25	0.148	0.408	0	0	0	1	0	0	0	high	low	low
sub202	33	F	4	A33W67D0T250.ogv	0.5	0.5	0.5	0	0	0	0	0	1	0	low	high	low
sub202	33	F	4	A33W0D33T250.ogv	0.25	0.399	0.406	0	0	0	0	0	1	0	low	low	med
sub202	33	F	4	A100W0D67T250.ogv	0.5	0.5	0.5	0	0	0	0	0	1	0	high	low	high
sub202	33	F	4	A100W67D67T250.ogv	0.25	0.37	0.321	0	0	0	1	0	0	0	high	high	high
sub203	23	F	0	A67W0D67T250.ogv	0.75	0.564	0.574	1	0	0	0	0	0	0	med	low	high
sub204	55	M	0	A67W0D67T250.ogv	0.75	0.783	0.687	1	0	0	0	0	0	0	med	low	high
sub204	55	M	0	A100W33D67T250.ogv	1	0.91	0.936	1	0	0	0	0	0	0	high	med	high
sub205	63	F	0	A33W33D33T250.ogv	0.5	0.36	0.5	0	0	1	0	0	0	0	low	med	med
sub206	28	F	0	A67W0D0T250.ogv	0.5	0.306	0.5	0	0	0	1	0	0	0	med	low	low
sub206	28	F	0	A100W0D0T250.ogv	0.5	0.351	0.5	1	0	0	0	0	0	0	high	low	low
sub206	28	F	0	A67W33D67T250.ogv	0.25	0.296	0.5	0	0	0	1	0	0	0	med	med	high
sub207	59	F	0	A100W33D0T250.ogv	0.5	0.686	0.653	1	0	0	0	0	0	0	high	med	low
sub207	59	F	0	A33W0D67T250.ogv	0.25	0.317	0.5	0	0	1	0	0	0	0	low	low	high
sub207	59	F	0	A67W33D0T250.ogv	0.75	0.637	0.618	1	0	0	0	0	0	0	med	med	low
sub208	38	F	0	A100W67D33T250.ogv	0.25	0.181	0.319	0	0	1	0	0	0	0	high	high	med
sub208	38	F	0	A33W0D33T250.ogv	0.25	0.389	0.332	0	1	0	0	0	0	0	low	low	med
sub208	38	F	0	A100W33D0T250.ogv	0.75	0.832	0.845	1	0	0	0	0	0	0	high	med	low
sub208	38	F	0	A100W0D0T250.ogv	0.75	0.724	0.701	1	0	0	0	0	0	0	high	low	low
sub208	38	F	0	A67W33D33T250.ogv	0.75	0.838	0.809	1	0	0	0	0	0	0	med	med	med
sub209	27	M	0	A100W0D67T250.ogv	0.75	0.5	0.168	1	0	0	0	0	0	0	high	low	high
sub209	27	M	0	A67W67D67T250.ogv	1	0.701	0.5	1	0	0	0	0	0	0	med	high	high
sub209	27	M	0	A33W0D67T250.ogv	0.25	0	0.5	0	0	0	1	1	0	0	low	low	high
sub209	27	M	0	A67W33D33T250.ogv	1	0.73	0.724	1	0	0	0	0	0	0	med	med	med
sub210	60	F	0	A67W0D33T250.ogv	0.5	0.4	0.586	1	0	0	0	0	0	0	med	low	med
sub210	60	F	0	A33W67D33T250.ogv	0.5	0.5	0.5	1	0	0	0	0	0	0	low	high	med
sub210	60	F	0	A100W0D67T250.ogv	0.75	0.616	0.648	1	0	0	0	0	0	0	high	low	high
sub211	26	F	0	A100W0D0T250.ogv	0.75	0.611	0.679	1	0	0	0	0	0	0	high	low	low
sub211	26	F	0	A67W33D33T250.ogv	0.75	0.913	0.817	1	0	0	0	0	0	0	med	med	med
sub212	58	M	1	A67W33D67T250.ogv	0.75	0.628	0.684	1	0	0	0	0	0	0	med	med	high
sub212	58	M	1	A100W67D0T250.ogv	0.25	0	0	0	0	0	1	0	0	0	high	high	low
sub212	58	M	1	A33W0D67T250.ogv	0.25	0.398	0.45	0	1	0	0	0	0	0	low	low	high
sub213	53	M	0	A67W0D33T250.ogv	1	0.82	0.879	1	0	0	0	0	0	0	med	low	med
sub214	53	F	0	A33W33D67T250.ogv	0.5	0.5	0.5	0	0	0	1	0	0	0	low	med	high
sub214	53	F	0	A100W67D0T250.ogv	0.5	0.5	0.5	1	0	0	0	0	0	0	high	high	low
sub214	53	F	0	A33W67D33T250.ogv	0.5	0.586	0.6	1	0	0	0	0	0	0	low	high	med
sub215	21	F	0	A33W0D0T250.ogv	0.5	0.603	0.5	1	0	0	0	0	0	0	low	low	low
sub216	54	F	0	A33W33D0T250.ogv	0.5	0.084	0.337	1	0	0	0	0	0	0	low	med	low
sub216	54	F	0	A67W33D67T250.ogv	0.75	0.575	0.624	1	0	0	0	0	0	0	med	med	high
sub217	23	M	0	A33W0D0T250.ogv	0.5	0.997	0.679	0	0	0	1	0	0	0	low	low	low
sub217	23	M	0	A33W67D67T250.ogv	0.75	0.731	0.386	0	0	1	0	0	0	0	low	high	high
sub217	23	M	0	A33W33D0T250.ogv	0.5	0.612	0.603	0	0	0	1	0	0	0	low	med	low
sub217	23	M	0	A33W0D67T250.ogv	0.5	0.324	0.432	0	0	0	1	0	0	0	low	low	high
sub217	23	M	0	A100W33D0T250.ogv	0.75	0.129	0.261	0	0	0	1	0	0	0	high	med	low
sub218	37	F	0	A33W0D0T250.ogv	0.75	0.688	0.584	1	0	0	0	0	0	0	low	low	low
sub218	37	F	0	A33W67D0T250.ogv	0.75	0.359	0.5	1	0	0	1	0	0	0	low	high	low
sub219	50	M	0	A67W0D67T250.ogv	0.5	0.129	0.139	0	0	0	0	0	0	1	med	low	high
sub219	50	M	0	A67W67D33T250.ogv	0.5	0.548	0.588	1	0	0	0	0	0	0	med	high	med
sub219	50	M	0	A67W67D0T250.ogv	0.5	0.656	0.645	1	0	0	0	0	0	0	med	high	low
sub220	50	F	0	A67W0D67T250.ogv	0.25	0.5	0.243	0	0	0	0	1	0	0	med	low	high
sub220	50	F	0	A33W0D33T250.ogv	0.25	0.637	0.27	0	0	0	1	0	0	0	low	low	med
sub220	50	F	0	A67W0D0T250.ogv	0.75	0.839	0.861	1	0	0	0	0	0	0	med	low	low
sub221	23	M	1	A67W0D0T250.ogv	0.75	0.566	0.552	1	0	0	0	0	0	0	med	low	low
sub221	23	M	1	A33W0D33T250.ogv	0.5	0.28	0.451	1	0	0	0	0	0	0	low	low	med
sub222	47	M	0	A33W67D33T250.ogv	0.5	0.683	0.284	0	0	0	0	0	1	0	low	high	med
sub222	47	M	0	A100W67D33T250.ogv	0.25	0.891	0.05	0	0	1	0	0	0	0	high	high	med
sub223	55	F	0	A33W33D0T250.ogv	0.75	0.616	0.642	1	0	0	0	0	0	0	low	med	low
sub223	55	F	0	A100W0D33T250.ogv	0.5	0.166	0.378	0	0	0	1	0	0	0	high	low	med
sub223	55	F	0	A33W0D67T250.ogv	0.25	0.369	0.05	0	0	0	1	0	0	0	low	low	high
sub224	20	F	0	A100W67D0T250.ogv	0.25	0.184	0.172	0	0	0	0	0	0	1	high	high	low
sub224	20	F	0	A67W0D0T250.ogv	0.75	0.567	0.601	1	0	0	0	0	0	0	med	low	low
sub224	20	F	0	A100W0D0T250.ogv	0.75	0.668	0.5	1	0	0	0	0	0	0	high	low	low
sub224	20	F	0	A67W67D0T250.ogv	1	0.637	0.676	0	0	0	0	0	1	0	med	high	low
sub224	20	F	0	A33W33D0T250.ogv	0.75	0.686	0.365	0	0	0	1	0	0	0	low	med	low
sub224	20	F	0	A67W0D33T250.ogv	0.75	0.582	0.407	1	0	0	0	0	0	0	med	low	med
sub225	30	M	2	A100W33D33T250.ogv	0.75	0.705	0.778	1	0	0	0	0	0	0	high	med	med
sub225	30	M	2	A100W67D0T250.ogv	0.75	0.704	0.708	1	0	0	0	0	0	0	high	high	low
sub225	30	M	2	A100W67D33T250.ogv	0.75	0.727	0.615	1	0	0	0	0	0	0	high	high	med
sub226	34	F	0	A100W33D67T250.ogv	0.75	0.395	0.5	1	0	0	0	0	0	0	high	med	high
sub227	47	F	0	A100W0D67T250.ogv	0.5	0.363	0.251	1	0	0	0	0	0	0	high	low	high
sub227	47	F	0	A33W33D33T250.ogv	0.75	0.343	0.329	0	0	0	1	0	0	0	low	med	med
sub228	18	F	0	A100W33D33T250.ogv	0	0.014	0.187	1	0	0	0	0	0	0	high	med	med
sub228	18	F	0	A100W0D33T250.ogv	0.5	0.201	0.5	1	0	0	0	0	0	0	high	low	med
sub229	19	M	0	A67W0D33T250.ogv	0.75	0.801	0.661	0	0	0	1	0	0	0	med	low	med
sub229	19	M	0	A33W0D33T250.ogv	0.5	0.456	0.5	0	0	0	1	1	0	0	low	low	med
sub229	19	M	0	A33W33D0T250.ogv	0.75	0.924	0.723	1	0	0	1	0	0	0	low	med	low
sub230	26	F	0	A67W67D0T250.ogv	0.5	0.5	0.5	1	0	0	0	0	1	0	med	high	low
sub230	26	F	0	A100W33D67T250.ogv	0.75	0.5	0.159	1	0	0	0	0	0	0	high	med	high
sub231	18	F	0	A33W33D0T250.ogv	0.75	0.923	0.718	0	0	1	0	0	0	0	low	med	low
sub231	18	F	0	A67W0D67T250.ogv	1	0.837	0.671	1	0	0	0	0	0	0	med	low	high
sub232	59	F	1	A100W67D67T250.ogv	0.5	0.656	0.24	0	0	0	0	0	1	0	high	high	high
sub232	59	F	1	A67W0D33T250.ogv	0.75	0.65	0.694	1	0	0	0	0	0	0	med	low	med
sub232	59	F	1	A100W33D67T250.ogv	0.75	0.626	0.689	1	0	0	0	0	0	0	high	med	high
sub232	59	F	1	A67W0D67T250.ogv	0.5	0.415	0.377	0	0	0	1	0	0	0	med	low	high
sub233	28	M	0	A67W33D33T250.ogv	0.75	0.774	0.724	1	0	0	0	0	0	0	med	med	med
sub233	28	M	0	A67W0D67T250.ogv	1	0.998	1	1	0	0	0	0	0	0	med	low	high
sub233	28	M	0	A67W0D0T250.ogv	0.75	0.902	0.899	1	0	0	0	0	0	0	med	low	low
sub234	51	F	0	A33W0D33T250.ogv	0.25	0.431	0.5	0	1	0	0	0	0	0	low	low	med
sub235	57	M	0	A67W0D67T250.ogv	1	0.928	0.936	1	0	0	0	0	0	0	med	low	high
sub235	57	M	0	A67W0D0T250.ogv	0.75	0.853	0.864	1	0	0	0	0	0	0	med	low	low
sub235	57	M	0	A33W33D33T250.ogv	0.75	0.738	0.772	0	0	0	1	0	0	0	low	med	med
sub236	50	F	0	A100W33D33T250.ogv	0.75	0.666	0.745	1	0	0	0	0	0	0	high	med	med
sub236	50	F	0	A100W33D67T250.ogv	0.75	0.723	0.794	1	0	0	0	0	0	0	high	med	high
sub236	50	F	0	A33W67D33T250.ogv	0.75	0.664	0.671	1	0	0	0	0	0	0	low	high	med
sub237	22	F	0	A33W67D67T250.ogv	0.5	0.288	0.5	0	0	0	1	0	0	0	low	high	high
sub238	52	F	0	A67W0D33T250.ogv	0.75	0.657	0.66	1	0	0	0	0	0	0	med	low	med
sub238	52	F	0	A33W0D67T250.ogv	0.25	0.557	0.549	0	0	0	1	0	0	0	low	low	high
sub239	23	F	0	A67W0D33T250.ogv	0.25	0	0.5	0	0	0	0	1	0	0	med	low	med
sub239	23	F	0	A67W33D67T250.ogv	0.5	0.169	0.384	1	0	0	0	0	0	0	med	med	high
sub239	23	F	0	A33W0D67T250.ogv	0.5	0.318	0.5	1	0	0	0	0	0	0	low	low	high
sub239	23	F	0	A33W33D33T250.ogv	0.5	0.118	0.5	1	0	0	0	0	0	0	low	med	med
sub239	23	F	0	A67W67D0T250.ogv	0.5	0	0.333	1	0	0	0	0	0	0	med	high	low
sub239	23	F	0	A100W0D0T250.ogv	0.75	0.24	0.5	1	0	0	0	0	0	0	high	low	low
sub240	47	F	0	A100W67D67T250.ogv	0.25	0.793	0.28	1	0	0	0	0	0	0	high	high	high
sub240	47	F	0	A33W67D67T250.ogv	1	0.793	0.821	1	0	0	0	0	0	0	low	high	high
sub240	47	F	0	A33W33D33T250.ogv	1	1	1	1	0	0	1	0	0	0	low	med	med
sub240	47	F	0	A100W0D33T250.ogv	1	1	1	1	0	0	1	0	0	0	high	low	med
sub241	78	F	0	A33W0D33T250.ogv	0.25	0.187	0.262	1	0	0	0	0	0	0	low	low	med
sub241	78	F	0	A33W0D0T250.ogv	0.5	0.226	0.367	1	0	0	0	0	0	0	low	low	low
sub242	58	M	2	A100W67D0T250.ogv	1	1	1	1	0	0	0	0	0	0	high	high	low
sub242	58	M	2	A33W0D67T250.ogv	0.5	0.94	0.957	0	0	1	0	0	0	0	low	low	high
sub242	58	M	2	A33W33D67T250.ogv	0.75	0.926	0.954	0	0	0	1	0	0	0	low	med	high
sub243	56	M	1	A33W0D33T250.ogv	0.25	0.426	0.429	0	0	0	1	0	0	0	low	low	med
sub243	56	M	1	A67W67D0T250.ogv	0.5	0.436	0.5	1	0	0	0	0	0	0	med	high	low
sub243	56	M	1	A67W0D67T250.ogv	0.25	0.414	0.434	1	0	0	0	0	0	0	med	low	high
sub244	46	M	0	A33W0D0T250.ogv	0.75	0.696	0.67	1	0	0	0	0	0	0	low	low	low
sub245	31	M	0	A100W33D33T250.ogv	1	0.506	0.5	1	0	0	0	0	0	0	high	med	med
sub245	31	M	0	A67W33D67T250.ogv	1	0.5	0.5	1	0	0	0	0	0	0	med	med	high
sub245	31	M	0	A33W67D67T250.ogv	1	1	0.508	1	0	0	0	0	0	0	low	high	high
sub245	31	M	0	A100W0D67T250.ogv	0.75	0.5	0.5	1	0	0	0	0	0	0	high	low	high
sub246	29	F	0	A100W33D33T250.ogv	0.25	0.393	0.144	1	0	0	0	0	0	0	high	med	med
sub246	29	F	0	A33W33D0T250.ogv	0.75	0.754	0.771	1	0	0	0	0	0	0	low	med	low
sub247	24	F	0	A67W0D67T250.ogv	0.25	0.303	0.5	1	0	0	0	0	0	0	med	low	high
sub247	24	F	0	A100W33D0T250.ogv	0.75	0.794	0.816	1	0	0	0	0	0	0	high	med	low
sub247	24	F	0	A67W0D33T250.ogv	0.75	0.69	0.5	1	0	0	0	0	0	0	med	low	med
sub247	24	F	0	A33W0D67T250.ogv	0.25	0.384	0.179	0	0	0	0	1	0	0	low	low	high
sub248	43	M	0	A67W33D0T250.ogv	0.25	0.201	0.3	0	0	0	1	0	0	0	med	med	low
sub249	40	F	0	A67W67D33T250.ogv	0.25	0.391	0.5	1	0	0	0	0	0	0	med	high	med
sub249	40	F	0	A67W33D33T250.ogv	0.5	0.5	0.5	1	0	0	0	0	0	0	med	med	med
sub249	40	F	0	A33W33D0T250.ogv	0.5	0.5	0.5	0	0	0	0	0	0	1	low	med	low
sub250	29	F	0	A67W33D33T250.ogv	0.5	0.581	0.555	1	0	0	0	0	0	0	med	med	med
sub250	29	F	0	A100W0D67T250.ogv	0.75	0.681	0.648	1	0	0	0	0	0	0	high	low	high
sub251	26	M	0	A100W67D33T250.ogv	0.75	0.644	0.6	1	0	0	0	0	0	0	high	high	med
sub251	26	M	0	A33W67D33T250.ogv	0.25	0.414	0.392	0	0	0	1	0	0	0	low	high	med
sub251	26	M	0	A33W67D67T250.ogv	0.75	0.412	0.629	1	0	0	0	0	0	0	low	high	high
sub252	69	F	0	A33W0D33T250.ogv	0.25	0	0.287	0	0	0	0	1	0	0	low	low	med
sub252	69	F	0	A67W0D0T250.ogv	0.75	0.738	0.93	1	0	0	0	0	0	0	med	low	low
sub252	69	F	0	A67W33D0T250.ogv	0.5	0.232	0.38	0	0	0	0	0	1	0	med	med	low
sub252	69	F	0	A67W33D67T250.ogv	0.25	0.084	0.278	0	0	0	1	0	0	0	med	med	high
sub252	69	F	0	A33W67D33T250.ogv	0.5	0.5	0.5	1	0	0	0	0	0	0	low	high	med
sub253	18	M	0	A67W67D33T250.ogv	0.5	0.027	0	0	0	0	0	0	0	1	med	high	med
sub253	18	M	0	A100W67D33T250.ogv	0	0	0	0	0	0	0	0	0	1	high	high	med
sub253	18	M	0	A67W0D67T250.ogv	0.5	0.549	0.144	0	0	0	1	0	0	0	med	low	high
sub253	18	M	0	A100W0D67T250.ogv	1	0.828	0.858	1	0	0	0	0	0	0	high	low	high
sub254	43	F	0	A33W33D33T250.ogv	0.75	0.43	0.534	1	0	0	0	0	0	0	low	med	med
sub254	43	F	0	A33W67D0T250.ogv	0.5	0.15	0.5	0	0	0	1	0	0	0	low	high	low
sub254	43	F	0	A100W0D0T250.ogv	0.75	0.5	0.676	1	0	0	0	0	0	0	high	low	low
sub255	63	M	0	A100W33D33T250.ogv	0.25	0.265	0.293	0	0	0	0	1	0	0	high	med	med
sub255	63	M	0	A67W33D0T250.ogv	0.5	0.5	0.5	0	0	0	0	0	1	0	med	med	low
sub256	35	M	0	A67W0D33T250.ogv	0.75	0.791	0.947	1	0	0	0	0	0	0	med	low	med
sub256	35	M	0	A33W33D67T250.ogv	0.5	0.29	0.282	0	0	0	0	0	1	0	low	med	high
sub256	35	M	0	A33W33D0T250.ogv	0.75	0.868	0.88	1	0	0	0	0	0	0	low	med	low
sub256	35	M	0	A67W0D67T250.ogv	0.5	0.698	0.669	0	1	0	0	0	0	0	med	low	high
sub257	25	F	0	A33W33D0T250.ogv	0.75	0.59	0.616	1	0	0	0	0	0	0	low	med	low
sub257	25	F	0	A33W33D33T250.ogv	0.25	0.35	0.552	1	0	0	0	1	0	0	low	med	med
sub257	25	F	0	A100W67D33T250.ogv	0.5	0.191	0.046	1	0	0	0	0	0	1	high	high	med
sub258	43	F	0	A67W33D33T250.ogv	0.75	0.698	0.837	1	0	0	0	0	0	0	med	med	med
sub258	43	F	0	A67W0D0T250.ogv	1	1	1	1	0	0	0	0	0	0	med	low	low
sub258	43	F	0	A67W67D67T250.ogv	0.5	0.172	0.5	1	0	0	0	0	0	0	med	high	high
sub259	19	F	0	A67W0D0T250.ogv	0.5	0.058	0.196	0	0	0	1	0	0	0	med	low	low
sub259	19	F	0	A100W67D67T250.ogv	0.75	0.429	0.095	1	0	0	0	0	0	0	high	high	high
sub259	19	F	0	A67W33D67T250.ogv	1	0.618	0.391	1	0	0	0	0	0	0	med	med	high
sub260	44	M	0	A100W33D0T250.ogv	0.75	0.5	0.5	0	0	0	0	0	1	0	high	med	low
sub260	44	M	0	A33W0D33T250.ogv	0.75	0.315	0.5	0	0	0	1	0	0	0	low	low	med
sub261	65	F	1	A67W0D67T250.ogv	0.75	0.276	0.586	1	0	0	0	0	0	0	med	low	high
sub261	65	F	1	A100W33D33T250.ogv	0.75	0.5	0.57	1	0	0	0	0	0	0	high	med	med
sub261	65	F	1	A100W33D67T250.ogv	0.75	0.611	0.398	1	0	0	0	0	0	0	high	med	high
sub261	65	F	1	A100W0D67T250.ogv	1	0.719	0.693	1	0	0	0	0	0	0	high	low	high
sub262	18	F	0	A67W33D0T250.ogv	1	0.7	0.716	1	0	0	0	0	0	0	med	med	low
sub262	18	F	0	A100W0D33T250.ogv	0.5	0.396	0.582	0	1	0	0	0	0	0	high	low	med
sub263	47	F	2	A67W0D67T250.ogv	0.25	0.235	0.247	0	0	0	1	0	0	0	med	low	high
sub263	47	F	2	A33W0D33T250.ogv	0.75	1	1	1	0	0	0	0	0	0	low	low	med
sub264	40	F	0	A100W33D67T250.ogv	0.75	0.638	0.5	0	0	0	1	0	0	0	high	med	high
sub264	40	F	0	A33W0D0T250.ogv	0.75	0.591	0.5	0	0	0	1	0	0	0	low	low	low
sub264	40	F	0	A100W67D67T250.ogv	0.75	0.645	0.5	0	0	0	0	0	1	0	high	high	high
sub264	40	F	0	A100W67D0T250.ogv	0.75	0.634	0.686	0	0	0	0	0	1	0	high	high	low
sub265	50	F	0	A67W67D0T250.ogv	0.5	0.322	0.5	0	0	0	1	0	0	0	med	high	low
sub265	50	F	0	A33W33D0T250.ogv	0.5	0.5	0.5	1	0	0	0	0	0	0	low	med	low
sub265	50	F	0	A33W33D67T250.ogv	0.5	0.5	0.5	1	0	0	0	0	0	0	low	med	high
sub265	50	F	0	A67W67D67T250.ogv	0.75	0.659	0.5	1	0	0	0	0	0	0	med	high	high
sub266	21	F	1	A67W0D33T250.ogv	0.75	0.675	0.692	1	0	0	0	0	0	0	med	low	med
sub267	28	F	0	A67W67D0T250.ogv	0.25	0	0.391	0	0	0	1	0	0	0	med	high	low
sub267	28	F	0	A33W67D33T250.ogv	0.25	0	0.415	0	0	0	1	0	0	0	low	high	med
sub267	28	F	0	A33W33D67T250.ogv	0.5	0.125	0.5	0	0	0	0	0	1	0	low	med	high
sub267	28	F	0	A100W0D67T250.ogv	0.75	0.417	0.697	1	0	0	0	0	0	0	high	low	high
sub268	34	F	1	A33W0D67T250.ogv	0.25	0.352	0.248	1	0	0	0	0	0	0	low	low	high
sub268	34	F	1	A33W33D67T250.ogv	0.75	0.789	0.943	1	0	0	0	0	0	0	low	med	high
sub268	34	F	1	A67W0D33T250.ogv	0.75	0.757	0.904	1	0	0	0	0	0	0	med	low	med
sub269	19	M	0	A67W33D67T250.ogv	0.75	0.627	0.801	1	0	0	0	0	0	0	med	med	high
sub269	19	M	0	A33W0D67T250.ogv	0.5	0.232	0.281	0	0	0	1	1	0	0	low	low	high
sub269	19	M	0	A100W67D0T250.ogv	0.5	0	0.354	0	0	1	1	0	0	1	high	high	low
sub269	19	M	0	A67W67D0T250.ogv	0.25	0.256	0.3	0	0	0	1	0	0	1	med	high	low
sub270	46	F	1	A67W0D67T250.ogv	0.75	0.226	0.5	1	0	0	0	0	0	0	med	low	high
sub270	46	F	1	A67W67D67T250.ogv	0.75	0.173	0	0	0	0	1	0	0	0	med	high	high
sub271	46	F	1	A100W67D33T250.ogv	0.25	0.3	0.352	1	0	0	0	0	0	0	high	high	med
sub272	21	M	0	A33W0D33T250.ogv	0.25	0.414	0.395	0	0	0	1	0	0	0	low	low	med
sub272	21	M	0	A33W67D67T250.ogv	0.5	0.601	0.645	0	0	0	0	0	1	0	low	high	high
sub272	21	M	0	A100W0D0T250.ogv	0.5	0.605	0.345	0	1	0	1	0	0	0	high	low	low
sub272	21	M	0	A33W67D33T250.ogv	0.25	0.412	0	0	0	0	0	0	0	1	low	high	med
sub273	55	F	0	A100W33D33T250.ogv	0.5	0.103	0.269	0	0	0	0	0	1	0	high	med	med
sub273	55	F	0	A67W33D33T250.ogv	0.75	0.707	0.304	0	0	0	1	0	0	0	med	med	med
sub273	55	F	0	A100W33D67T250.ogv	0.75	0.581	0.592	1	0	0	0	0	0	0	high	med	high
sub274	70	F	0	A100W0D67T250.ogv	1	0.5	0.91	1	0	0	0	0	0	0	high	low	high
sub274	70	F	0	A33W0D67T250.ogv	0.5	0.913	0.5	1	0	0	0	0	0	0	low	low	high
sub275	21	F	1	A100W33D67T250.ogv	0.75	0.659	0.363	1	0	0	0	0	0	0	high	med	high
sub275	21	F	1	A67W0D33T250.ogv	0.75	0.803	0.692	0	0	0	1	0	0	0	med	low	med
sub275	21	F	1	A67W0D67T250.ogv	1	0.962	0.976	1	0	0	0	0	0	0	med	low	high
sub276	55	F	0	A67W67D0T250.ogv	0.5	0.407	0.419	0	0	0	1	0	0	0	med	high	low
sub276	55	F	0	A100W67D0T250.ogv	0.75	0.326	0.347	0	0	0	1	0	0	0	high	high	low
sub276	55	F	0	A33W0D33T250.ogv	0.75	0.626	0.769	0	0	0	1	0	0	0	low	low	med
sub276	55	F	0	A100W67D33T250.ogv	0.5	0.419	0.345	0	1	0	0	0	0	0	high	high	med
sub276	55	F	0	A33W67D0T250.ogv	0.5	0.645	0.635	0	0	0	1	0	0	0	low	high	low
sub277	50	M	0	A33W67D33T250.ogv	0.75	0.574	0.5	1	0	0	0	0	0	0	low	high	med
sub277	50	M	0	A33W33D67T250.ogv	0.75	0.303	0.444	1	0	0	0	0	1	0	low	med	high
sub277	50	M	0	A100W33D0T250.ogv	0.5	0.158	0.324	1	0	0	0	0	0	0	high	med	low
sub277	50	M	0	A100W67D33T250.ogv	0.25	0.111	0.17	0	0	0	1	0	0	0	high	high	med
sub277	50	M	0	A67W0D33T250.ogv	1	0.8	0.801	1	0	0	0	0	0	0	med	low	med
sub277	50	M	0	A100W33D67T250.ogv	0	0.255	0.248	0	0	0	0	0	0	1	high	med	high
sub278	45	M	0	A100W33D0T250.ogv	0.5	0.5	0.5	1	0	0	0	0	0	0	high	med	low
sub278	45	M	0	A67W0D67T250.ogv	0.5	0.377	0.426	1	0	0	0	0	0	0	med	low	high
sub279	18	M	0	A100W33D0T250.ogv	1	1	1	1	0	0	0	0	0	0	high	med	low
sub279	18	M	0	A33W0D33T250.ogv	0.5	0.828	0.529	1	0	0	1	0	0	0	low	low	med
sub280	23	F	0	A33W33D0T250.ogv	0.5	0.235	0.5	1	0	0	0	0	0	0	low	med	low
sub280	23	F	0	A100W0D67T250.ogv	0.5	0.563	0.549	1	0	0	0	0	0	0	high	low	high
sub280	23	F	0	A67W67D33T250.ogv	0.75	0.62	0.5	1	0	0	0	0	0	0	med	high	med
sub280	23	F	0	A100W0D33T250.ogv	0.5	0.448	0.5	1	0	0	0	0	0	0	high	low	med
sub281	56	F	0	A100W67D0T250.ogv	0	0	0.347	1	0	0	0	0	0	0	high	high	low
sub281	56	F	0	A100W67D33T250.ogv	0.5	0.702	0.645	1	0	0	0	0	0	0	high	high	med
sub282	20	F	0	A100W0D0T250.ogv	0.75	0.913	0.953	1	0	0	0	0	0	0	high	low	low
sub282	20	F	0	A33W0D67T250.ogv	0.25	0.811	0.5	0	0	0	0	1	0	0	low	low	high
sub282	20	F	0	A67W67D67T250.ogv	0.5	0.5	0.5	1	0	0	0	0	0	0	med	high	high
sub283	52	M	0	A67W67D33T250.ogv	0.5	0.399	0.399	1	0	0	0	0	0	0	med	high	med
sub284	18	M	0	A100W0D33T250.ogv	0.75	0.211	0.2	1	0	0	1	0	0	0	high	low	med
sub284	18	M	0	A33W67D33T250.ogv	0.75	0.638	0.343	1	0	0	1	0	0	0	low	high	med
sub284	18	M	0	A100W0D0T250.ogv	1	0.856	0.858	1	0	0	1	0	0	0	high	low	low
sub284	18	M	0	A100W33D0T250.ogv	0.75	0.726	0.75	1	0	0	1	0	0	0	high	med	low
sub284	18	M	0	A67W67D33T250.ogv	0.5	0.299	0	1	0	0	1	0	0	0	med	high	med
sub284	18	M	0	A33W33D0T250.ogv	0.5	0.962	0.819	0	0	0	1	0	0	0	low	med	low
sub284	18	M	0	A33W67D0T250.ogv	0.75	0.683	0.322	1	0	0	1	0	0	0	low	high	low
sub285	21	F	0	A67W33D0T250.ogv	0.5	0.634	0	0	0	0	1	0	0	0	med	med	low
sub285	21	F	0	A67W67D33T250.ogv	0.25	0.674	0	1	0	0	0	0	0	0	med	high	med
sub285	21	F	0	A33W67D0T250.ogv	0.75	0.692	0.393	0	0	0	0	0	0	1	low	high	low
sub285	21	F	0	A100W0D0T250.ogv	0.75	0.663	0.366	1	0	0	0	0	0	0	high	low	low
sub286	18	F	0	A33W33D33T250.ogv	0.75	0.544	0.577	1	1	0	0	0	0	0	low	med	med
sub286	18	F	0	A33W33D0T250.ogv	0.75	0.735	0.555	0	1	0	0	1	0	0	low	med	low
sub287	55	F	0	A33W67D33T250.ogv	0.25	0.19	0.463	0	0	0	0	0	0	1	low	high	med
sub287	55	F	0	A100W33D67T250.ogv	0.75	0.712	0.703	1	0	0	0	0	0	0	high	med	high
sub287	55	F	0	A67W0D67T250.ogv	0.5	0.593	0.419	1	0	0	0	0	0	0	med	low	high
sub287	55	F	0	A67W67D0T250.ogv	0.5	0.605	0.572	1	0	0	0	0	0	0	med	high	low
sub287	55	F	0	A67W33D67T250.ogv	0.75	0.751	0.694	1	0	0	0	0	0	0	med	med	high
sub288	44	F	0	A67W33D0T250.ogv	0.5	0.5	0.5	0	0	0	1	0	0	0	med	med	low
sub288	44	F	0	A100W33D67T250.ogv	0.75	0.5	0.5	1	0	0	0	0	0	0	high	med	high
sub288	44	F	0	A33W67D0T250.ogv	0.5	0.5	0.5	0	1	0	0	0	0	0	low	high	low
sub288	44	F	0	A67W0D33T250.ogv	0.5	0.5	0.062	0	0	0	1	0	0	0	med	low	med
sub288	44	F	0	A67W67D0T250.ogv	0.25	0	0	0	1	0	0	0	0	0	med	high	low
sub289	46	F	0	A67W67D33T250.ogv	0.5	0.339	0.356	1	0	0	0	0	0	0	med	high	med
sub289	46	F	0	A33W33D0T250.ogv	0.75	0.676	0.619	1	0	0	0	0	0	0	low	med	low
sub289	46	F	0	A100W0D67T250.ogv	0.75	0.411	0.738	1	0	0	0	0	0	0	high	low	high
sub289	46	F	0	A33W67D0T250.ogv	0.75	0.585	0.62	1	0	0	0	0	0	0	low	high	low
sub290	43	M	0	A100W0D33T250.ogv	1	0.723	0.75	1	0	0	0	0	0	0	high	low	med
sub290	43	M	0	A67W67D0T250.ogv	0.5	0.255	0.341	0	0	0	1	0	0	0	med	high	low
sub290	43	M	0	A100W67D67T250.ogv	0.5	0.166	0.07	1	0	0	0	0	0	0	high	high	high
sub291	24	M	1	A100W33D67T250.ogv	0.75	0.697	0.719	1	0	0	0	0	1	0	high	med	high
sub292	23	F	0	A33W67D33T250.ogv	1	0.858	0.935	1	0	0	0	0	0	0	low	high	med
sub293	48	F	0	A100W0D33T250.ogv	0.5	0.336	0.427	1	0	0	1	0	0	0	high	low	med
sub293	48	F	0	A33W67D0T250.ogv	1	0.761	0.917	1	0	0	0	0	0	0	low	high	low
sub294	42	F	0	A100W67D67T250.ogv	1	0.962	0.935	1	0	0	0	0	0	0	high	high	high
sub294	42	F	0	A100W0D67T250.ogv	0.5	0.341	0.319	1	0	0	0	0	0	0	high	low	high
sub294	42	F	0	A67W67D33T250.ogv	0.75	0.631	0.5	1	0	0	0	0	0	0	med	high	med
sub295	43	M	0	A33W0D67T250.ogv	0.5	0.649	0.646	0	0	1	0	0	0	0	low	low	high
sub295	43	M	0	A67W0D0T250.ogv	0.5	0.638	0.652	1	0	0	0	0	0	0	med	low	low
sub296	21	F	0	A33W0D67T250.ogv	0	0.705	0.111	0	0	1	0	0	0	0	low	low	high
sub296	21	F	0	A100W0D33T250.ogv	0.25	0.259	0.388	1	0	0	0	0	0	0	high	low	med
sub296	21	F	0	A67W0D0T250.ogv	0.5	0.328	0.332	1	0	0	0	0	0	0	med	low	low
sub296	21	F	0	A100W67D0T250.ogv	0	0	0	1	0	0	0	0	0	0	high	high	low
sub297	34	M	0	A100W0D33T250.ogv	0.25	0.188	0.187	1	0	0	0	0	0	0	high	low	med
sub297	34	M	0	A67W0D0T250.ogv	0.75	0.5	0.5	1	0	0	0	0	0	0	med	low	low
sub297	34	M	0	A100W67D0T250.ogv	0.5	0.421	0.5	0	0	1	0	0	0	0	high	high	low
sub298	49	F	0	A33W67D67T250.ogv	0.5	0.715	0.641	1	0	0	0	0	0	0	low	high	high
sub298	49	F	0	A100W67D0T250.ogv	0.5	0.664	0.769	1	0	0	0	0	0	0	high	high	low
sub299	22	M	0	A67W33D0T250.ogv	0.75	0.76	0.3	0	0	0	1	0	0	0	med	med	low
sub299	22	M	0	A67W67D67T250.ogv	0.75	0.723	0.709	0	0	0	0	0	0	1	med	high	high
sub300	34	F	0	A67W33D67T250.ogv	0.25	0.267	0.686	0	1	0	0	0	1	1	med	med	high
sub300	34	F	0	A67W67D67T250.ogv	0.75	0.716	0.667	1	0	0	0	0	0	0	med	high	high
sub301	30	M	0	A33W0D67T250.ogv	0.5	0.699	0.609	1	0	0	0	0	0	0	low	low	high
sub301	30	M	0	A67W67D67T250.ogv	0.75	0.768	0.445	1	0	0	0	0	0	0	med	high	high
sub302	23	F	0	A67W0D67T250.ogv	1	0.713	0.704	1	0	0	0	0	0	0	med	low	high
sub303	22	M	0	A67W0D0T250.ogv	0.75	0.875	0.738	0	0	0	1	0	0	0	med	low	low
sub303	22	M	0	A67W67D0T250.ogv	0.25	0.448	0.404	1	0	0	1	0	0	0	med	high	low
sub303	22	M	0	A67W67D33T250.ogv	0.75	0.924	0.713	1	0	0	0	0	0	0	med	high	med
sub303	22	M	0	A100W67D0T250.ogv	0.75	0.719	0.586	1	0	0	0	0	0	0	high	high	low
sub303	22	M	0	A33W0D67T250.ogv	0.25	0.26	0.381	1	0	0	0	0	0	0	low	low	high
sub304	23	F	0	A100W67D0T250.ogv	0.25	0.221	0.122	1	0	0	0	0	0	0	high	high	low
sub304	23	F	0	A100W0D0T250.ogv	0.75	0.722	0.782	1	0	0	0	0	0	0	high	low	low
sub305	23	F	1	A67W0D33T250.ogv	0.75	0.672	0.617	0	0	0	0	0	1	0	med	low	med
sub305	23	F	1	A33W33D0T250.ogv	0.5	0.5	0.588	0	0	0	0	1	0	0	low	med	low
sub306	26	M	5	A33W0D67T250.ogv	0.75	0.402	0.438	1	0	0	0	0	0	0	low	low	high
sub306	26	M	5	A33W67D33T250.ogv	0.25	0.5	0.282	0	0	0	1	0	0	0	low	high	med
sub306	26	M	5	A100W67D33T250.ogv	0.5	0.586	0.574	0	0	0	0	0	1	0	high	high	med
sub307	55	F	0	A33W0D67T250.ogv	0.75	0.783	0.826	1	0	0	0	0	0	0	low	low	high
sub307	55	F	0	A67W33D67T250.ogv	0.75	0.749	0.79	1	0	0	0	0	0	0	med	med	high
sub308	27	F	0	A100W33D33T250.ogv	1	0.65	1	1	0	0	0	0	0	0	high	med	med
sub308	27	F	0	A100W0D0T250.ogv	0.75	0.163	0.623	1	0	0	0	0	0	0	high	low	low
sub308	27	F	0	A67W33D67T250.ogv	0.75	0.614	0.629	1	0	0	0	0	0	0	med	med	high
sub308	27	F	0	A67W0D0T250.ogv	0.75	0.713	0.845	1	0	0	0	0	0	0	med	low	low
sub309	21	M	2	A33W33D67T250.ogv	0.5	0	0.659	1	0	0	0	0	0	0	low	med	high
sub309	21	M	2	A100W33D0T250.ogv	0.75	0.667	0.817	1	0	0	0	0	0	0	high	med	low
sub309	21	M	2	A100W67D33T250.ogv	0.5	0.631	0.221	1	0	0	1	0	0	0	high	high	med
sub309	21	M	2	A67W33D33T250.ogv	0.75	0.64	0.262	0	0	0	1	0	0	0	med	med	med
sub310	47	F	0	A33W33D0T250.ogv	0.75	0.701	0.701	1	0	0	0	0	0	0	low	med	low
sub310	47	F	0	A33W33D33T250.ogv	0.75	0.679	0.607	1	0	0	0	0	0	0	low	med	med
sub311	51	F	0	A100W67D0T250.ogv	0.75	0.581	0.707	1	0	0	0	0	0	0	high	high	low
sub311	51	F	0	A33W67D33T250.ogv	0.5	0.433	0.541	0	1	0	0	0	0	0	low	high	med
sub312	50	F	0	A33W33D0T250.ogv	0.5	0.348	0.556	1	0	0	0	0	0	0	low	med	low
sub313	27	F	0	A67W0D33T250.ogv	0.5	0.418	0.619	1	0	0	0	0	0	0	med	low	med
sub313	27	F	0	A67W33D33T250.ogv	0.75	0.593	0.626	1	0	0	0	0	0	0	med	med	med
sub313	27	F	0	A67W67D0T250.ogv	0.25	0.664	0.195	0	0	0	1	0	0	0	med	high	low
sub313	27	F	0	A67W33D67T250.ogv	0.25	0.612	0.336	0	0	1	0	0	0	0	med	med	high
sub314	44	M	0	A67W67D67T250.ogv	1	0.883	0.811	1	0	0	0	0	0	0	med	high	high
sub314	44	M	0	A33W0D67T250.ogv	0.75	0.776	0.666	1	0	0	0	0	0	0	low	low	high
sub314	44	M	0	A100W0D0T250.ogv	0.75	0.771	0.738	1	0	0	0	0	0	0	high	low	low
sub314	44	M	0	A67W67D33T250.ogv	0.5	0.629	0.641	1	0	0	0	0	0	0	med	high	med
sub315	50	F	0	A33W33D67T250.ogv	0.25	0.337	0.436	1	0	0	0	0	0	0	low	med	high
sub315	50	F	0	A100W0D0T250.ogv	0.75	0.82	0.898	1	0	0	0	0	0	0	high	low	low
sub315	50	F	0	A67W0D67T250.ogv	0.5	0.482	0.622	1	0	0	0	0	0	0	med	low	high
sub315	50	F	0	A100W33D0T250.ogv	0.75	0.592	0.604	1	0	0	0	0	0	0	high	med	low
sub316	28	M	0	A67W67D67T250.ogv	0.75	0.56	0.581	1	0	0	0	0	1	0	med	high	high
sub316	28	M	0	A100W67D67T250.ogv	0.75	0.579	0.609	1	0	0	0	0	1	1	high	high	high
sub317	27	F	1	A67W33D33T250.ogv	0.5	0.661	0.396	1	0	0	0	0	0	0	med	med	med
sub317	27	F	1	A67W67D0T250.ogv	0.25	0.298	0.385	0	0	0	0	0	1	0	med	high	low
sub317	27	F	1	A33W0D33T250.ogv	0.75	0.686	0.631	1	0	0	0	0	0	0	low	low	med
sub317	27	F	1	A67W0D0T250.ogv	0.5	0.612	0.519	0	0	0	0	0	0	1	med	low	low
sub317	27	F	1	A67W67D33T250.ogv	0.5	0.612	0.53	1	0	0	0	0	0	0	med	high	med
sub318	48	F	0	A33W33D0T250.ogv	0.5	0	0.5	1	0	0	0	0	0	0	low	med	low
sub318	48	F	0	A67W0D0T250.ogv	0.75	1	0.928	1	0	0	0	0	0	0	med	low	low
sub318	48	F	0	A33W67D0T250.ogv	0.5	0	0.529	1	0	0	0	0	0	0	low	high	low
sub318	48	F	0	A67W67D0T250.ogv	0.75	0.302	0.731	1	0	0	0	0	0	0	med	high	low
sub318	48	F	0	A67W0D67T250.ogv	0.5	0.332	0.92	1	0	0	0	0	0	0	med	low	high
sub319	49	F	0	A100W0D0T250.ogv	0.5	0.185	0.143	1	0	0	0	0	0	0	high	low	low
sub319	49	F	0	A100W0D67T250.ogv	0.25	0.347	0.278	0	0	0	0	0	1	1	high	low	high
sub319	49	F	0	A67W0D0T250.ogv	1	0.704	0.744	1	0	0	0	0	0	0	med	low	low
sub319	49	F	0	A33W33D67T250.ogv	0.25	0.674	0	1	0	0	0	0	0	0	low	med	high
sub319	49	F	0	A33W67D67T250.ogv	0.25	0.328	0.308	1	0	0	0	0	0	0	low	high	high
sub320	34	F	1	A67W67D33T250.ogv	0.5	0.5	0.5	0	0	0	1	0	0	0	med	high	med
sub320	34	F	1	A67W0D0T250.ogv	0.5	0.5	0.5	1	0	0	0	0	0	0	med	low	low
sub320	34	F	1	A33W67D0T250.ogv	0.25	0.318	0.118	0	0	0	0	0	0	1	low	high	low
sub321	56	M	0	A100W67D0T250.ogv	0.5	0.342	0.5	0	0	0	0	0	1	0	high	high	low
sub321	56	M	0	A67W0D0T250.ogv	0.5	0.319	0.5	0	1	0	0	0	0	0	med	low	low
sub322	24	F	0	A100W0D33T250.ogv	0.5	0.582	0.63	0	0	0	0	0	1	0	high	low	med
sub322	24	F	0	A33W0D0T250.ogv	0.5	0.598	0.615	1	0	0	0	0	0	0	low	low	low
sub322	24	F	0	A100W67D33T250.ogv	0.25	0.102	0.236	0	0	0	0	0	0	1	high	high	med
sub322	24	F	0	A100W33D67T250.ogv	0.75	0.668	0.734	1	0	0	0	0	0	0	high	med	high
sub322	24	F	0	A100W33D0T250.ogv	0.25	0.321	0.389	0	0	0	0	0	0	1	high	med	low
sub322	24	F	0	A67W67D67T250.ogv	0.25	0.114	0.429	0	0	0	1	0	0	0	med	high	high
sub323	26	F	0	A33W33D0T250.ogv	0.5	0.6	0.351	1	0	0	0	0	0	0	low	med	low
sub324	55	M	0	A33W0D67T250.ogv	0.25	0.263	0.335	0	0	0	1	0	0	0	low	low	high
sub325	70	F	0	A67W0D67T250.ogv	0.25	0.198	0.5	0	0	0	0	0	0	1	med	low	high
sub326	25	F	1	A100W33D67T250.ogv	1	0.317	0.635	0	0	0	1	0	0	0	high	med	high
sub326	25	F	1	A67W33D67T250.ogv	1	0.85	1	1	0	0	0	0	0	0	med	med	high
sub326	25	F	1	A33W33D33T250.ogv	0.5	0.258	0.326	0	0	0	1	0	0	0	low	med	med
sub327	56	M	4	A100W0D33T250.ogv	0.5	0.5	0.5	0	0	0	0	0	1	0	high	low	med
sub327	56	M	4	A33W33D0T250.ogv	0.5	0.5	0.5	0	0	0	0	0	1	0	low	med	low
sub327	56	M	4	A100W67D33T250.ogv	0.25	0.396	0.341	0	0	0	0	1	0	0	high	high	med
sub328	22	M	0	A100W33D0T250.ogv	0.25	0.362	0.072	0	0	0	1	0	0	0	high	med	low
sub328	22	M	0	A33W0D67T250.ogv	0.75	0.828	0.893	1	0	0	0	0	0	0	low	low	high
sub328	22	M	0	A33W33D67T250.ogv	1	1	1	1	0	0	0	0	0	0	low	med	high
sub328	22	M	0	A67W33D0T250.ogv	0.5	0.5	0.5	1	0	0	0	0	0	0	med	med	low
sub328	22	M	0	A33W67D67T250.ogv	1	1	1	1	0	0	0	0	0	0	low	high	high
sub328	22	M	0	A100W0D0T250.ogv	0.75	1	0.747	1	0	0	0	0	0	0	high	low	low
sub329	24	F	0	A67W33D33T250.ogv	0.75	0.557	0.711	1	0	0	0	0	0	0	med	med	med
sub329	24	F	0	A33W33D0T250.ogv	0.5	0.06	0.573	1	0	0	0	0	0	0	low	med	low
sub330	49	F	0	A67W0D0T250.ogv	0.75	0.763	0.831	1	0	0	0	0	0	0	med	low	low
sub330	49	F	0	A100W33D33T250.ogv	0.75	0.459	0.371	1	0	0	0	0	0	0	high	med	med
sub330	49	F	0	A33W33D67T250.ogv	0.75	0.456	0.366	1	0	0	0	0	0	0	low	med	high
sub331	53	F	0	A100W67D33T250.ogv	0.5	0.371	0	1	0	0	0	0	0	0	high	high	med
sub331	53	F	0	A67W0D33T250.ogv	0.5	0.932	0.763	1	0	0	0	0	0	0	med	low	med
sub331	53	F	0	A33W0D0T250.ogv	0.75	0.585	0.645	1	0	0	0	0	0	0	low	low	low
sub332	27	M	1	A33W0D33T250.ogv	0.75	0.5	0.5	1	0	0	0	0	0	0	low	low	med
sub333	34	F	0	A67W33D0T250.ogv	0.25	0.452	0.5	0	0	1	0	0	0	0	med	med	low
sub333	34	F	0	A67W67D0T250.ogv	0.5	0.646	0.5	1	0	0	0	0	0	0	med	high	low
sub333	34	F	0	A33W33D67T250.ogv	0.5	0.414	0.5	1	0	0	0	1	1	0	low	med	high
sub333	34	F	0	A100W0D33T250.ogv	0.5	0.352	0.341	0	0	0	1	0	0	0	high	low	med
sub333	34	F	0	A33W33D0T250.ogv	0.5	0.434	0.5	0	0	0	1	0	0	0	low	med	low
sub334	46	F	0	A33W67D33T250.ogv	0.5	0.348	0.634	0	0	0	0	0	1	0	low	high	med
sub334	46	F	0	A100W33D0T250.ogv	1	0.54	0.975	1	0	0	0	0	0	0	high	med	low
sub334	46	F	0	A67W0D0T250.ogv	0.75	0.812	0.816	1	0	0	0	0	0	0	med	low	low
sub335	49	F	1	A100W0D0T250.ogv	0.5	0.166	0.619	0	0	0	1	0	0	0	high	low	low
sub335	49	F	1	A33W0D67T250.ogv	0.5	0.213	0.352	1	0	0	0	0	0	0	low	low	high
sub335	49	F	1	A100W33D0T250.ogv	0.75	0.322	0.719	1	0	0	0	0	0	0	high	med	low
sub336	44	F	0	A33W67D33T250.ogv	0.5	0.41	0.352	1	0	0	0	0	0	0	low	high	med
sub336	44	F	0	A67W33D67T250.ogv	1	0.716	0.733	1	0	0	0	0	0	0	med	med	high
sub336	44	F	0	A67W0D0T250.ogv	0.5	0.59	0.566	1	0	0	0	0	0	0	med	low	low
sub336	44	F	0	A33W0D33T250.ogv	0.5	0.303	0.582	1	0	0	0	0	0	0	low	low	med
sub337	64	F	0	A33W33D67T250.ogv	0.25	0.5	0.5	0	0	0	1	0	0	0	low	med	high
sub337	64	F	0	A33W67D33T250.ogv	0.25	0.5	0.5	0	1	0	0	0	0	0	low	high	med
sub338	18	F	0	A67W0D67T250.ogv	0.75	0.834	0.681	1	0	0	0	0	0	0	med	low	high
sub338	18	F	0	A67W67D0T250.ogv	0.25	0.009	0.5	0	0	0	0	0	0	1	med	high	low
sub339	59	F	0	A67W0D33T250.ogv	0.75	0.785	1	1	0	0	0	0	0	0	med	low	med
sub339	59	F	0	A67W33D67T250.ogv	1	1	1	1	0	0	0	0	0	0	med	med	high
sub340	22	F	0	A100W33D33T250.ogv	0.75	0.451	0.447	1	0	0	1	0	0	0	high	med	med
sub340	22	F	0	A67W33D33T250.ogv	0.75	0.557	0.568	0	0	0	1	0	0	0	med	med	med
sub340	22	F	0	A67W0D67T250.ogv	1	0.898	0.904	1	0	0	0	0	0	0	med	low	high
sub340	22	F	0	A100W0D33T250.ogv	0.75	0.754	0.775	1	0	0	1	0	1	0	high	low	med
sub340	22	F	0	A100W67D0T250.ogv	0.75	0.609	0.616	1	0	0	1	0	0	0	high	high	low
sub341	64	F	0	A33W67D33T250.ogv	0.75	0.648	0.671	1	0	0	0	0	0	0	low	high	med
sub342	59	F	0	A33W67D67T250.ogv	0.75	0.568	0.5	1	0	0	0	0	0	0	low	high	high
sub342	59	F	0	A33W0D0T250.ogv	0.5	0.7	0.5	1	0	0	0	0	0	0	low	low	low
sub342	59	F	0	A100W0D33T250.ogv	0.75	0.5	0.686	1	0	0	0	0	0	0	high	low	med
sub343	57	F	0	A33W33D67T250.ogv	0.5	0.613	0.595	1	0	0	0	0	0	0	low	med	high
sub343	57	F	0	A67W0D33T250.ogv	0.75	0.705	0.721	1	0	0	0	0	0	0	med	low	med
sub343	57	F	0	A100W67D0T250.ogv	0.75	0.215	0.303	1	0	0	0	0	0	0	high	high	low
sub343	57	F	0	A100W67D67T250.ogv	0.25	0.293	0.287	1	0	0	0	0	0	0	high	high	high
sub344	48	F	0	A67W67D0T250.ogv	1	0.612	0.583	1	0	0	0	0	0	0	med	high	low
sub344	48	F	0	A33W33D67T250.ogv	0.75	0.648	0.624	1	0	0	0	0	0	0	low	med	high
sub344	48	F	0	A33W67D0T250.ogv	0.75	0.698	0.675	1	0	0	0	0	0	0	low	high	low
sub344	48	F	0	A33W0D67T250.ogv	0.5	0.657	0.425	0	0	0	1	0	0	0	low	low	high
sub345	28	F	0	A67W67D67T250.ogv	0.75	0.583	0.674	1	0	0	0	0	0	0	med	high	high
sub345	28	F	0	A33W33D33T250.ogv	0.5	0.282	0.5	0	1	0	0	0	0	0	low	med	med
sub345	28	F	0	A33W67D33T250.ogv	0.25	0	0.5	0	1	0	0	0	0	0	low	high	med
sub346	51	M	0	A33W0D0T250.ogv	0.5	0.151	0.224	0	0	0	1	0	0	0	low	low	low
sub346	51	M	0	A67W33D67T250.ogv	0.75	0.649	0.638	1	0	0	0	0	0	0	med	med	high
sub346	51	M	0	A100W33D67T250.ogv	0.75	0.709	0.712	1	0	0	0	0	0	0	high	med	high
sub346	51	M	0	A33W67D67T250.ogv	0.75	0.623	0.556	0	0	0	0	0	1	0	low	high	high
sub346	51	M	0	A33W33D0T250.ogv	0.75	0.616	0.603	0	0	0	0	0	1	0	low	med	low
sub347	62	F	0	A67W33D67T250.ogv	0.5	0.453	0.501	1	0	0	0	0	0	0	med	med	high
sub347	62	F	0	A67W67D0T250.ogv	0.5	0.619	0.676	1	0	0	0	0	0	0	med	high	low
sub347	62	F	0	A33W33D33T250.ogv	0.5	0.571	0.593	1	0	0	0	0	0	0	low	med	med
sub348	61	F	0	A100W33D0T250.ogv	0.5	0.33	0.402	1	0	0	0	0	0	0	high	med	low
sub348	61	F	0	A100W67D0T250.ogv	0.75	0.713	0.604	1	0	0	0	0	0	0	high	high	low
sub348	61	F	0	A100W33D33T250.ogv	0.75	0.795	0.817	1	0	0	0	0	0	0	high	med	med
sub349	53	M	0	A100W67D0T250.ogv	0.75	0.623	0.659	1	0	0	0	0	0	0	high	high	low
sub350	39	M	1	A67W0D33T250.ogv	0.75	0.675	0.655	1	0	0	0	0	0	0	med	low	med
sub350	39	M	1	A100W67D67T250.ogv	0.75	0.544	0.69	1	0	0	0	0	0	0	high	high	high
sub350	39	M	1	A100W33D67T250.ogv	0.75	0.604	0.723	1	0	0	0	0	0	0	high	med	high
sub350	39	M	1	A33W0D67T250.ogv	0.5	0.418	0.393	1	0	0	0	0	0	0	low	low	high
sub351	48	M	0	A67W0D0T250.ogv	0.5	0.5	0.5	0	0	0	1	0	0	0	med	low	low
sub351	48	M	0	A33W67D33T250.ogv	1	0.5	0.5	1	0	0	0	0	0	0	low	high	med
sub351	48	M	0	A67W67D0T250.ogv	0.5	0.5	0.5	0	0	0	1	0	0	0	med	high	low
sub352	18	F	0	A100W33D33T250.ogv	0.75	0.62	0.5	1	0	0	0	0	0	0	high	med	med
sub352	18	F	0	A33W0D0T250.ogv	0.5	0.5	0.5	1	0	0	1	0	0	0	low	low	low
sub352	18	F	0	A33W33D67T250.ogv	0.5	0.404	0.5	1	0	0	0	0	0	0	low	med	high
sub352	18	F	0	A67W33D67T250.ogv	1	0.738	0.5	1	0	0	0	0	0	0	med	med	high
sub353	24	M	0	A100W33D0T250.ogv	0.5	0.544	0.5	0	0	0	1	0	0	0	high	med	low
sub353	24	M	0	A33W0D67T250.ogv	0.25	0.17	0.5	0	0	0	1	0	0	0	low	low	high
sub353	24	M	0	A67W67D67T250.ogv	0.5	0.5	0.5	1	0	0	0	0	0	0	med	high	high
sub353	24	M	0	A67W33D33T250.ogv	0.75	0.5	0.5	1	0	0	0	0	0	0	med	med	med
sub353	24	M	0	A33W67D67T250.ogv	0.5	0.392	0.5	0	1	0	0	0	0	0	low	high	high
sub353	24	M	0	A33W0D33T250.ogv	0.5	0.352	0.5	0	1	0	0	0	0	0	low	low	med
sub354	70	M	0	A100W0D67T250.ogv	0.75	0.637	0.631	1	0	0	0	0	0	0	high	low	high
sub354	70	M	0	A33W33D67T250.ogv	0.5	0.552	0.404	0	0	0	0	0	0	1	low	med	high
sub354	70	M	0	A100W0D0T250.ogv	1	0.878	0.757	1	0	0	0	0	0	0	high	low	low
sub354	70	M	0	A67W67D0T250.ogv	0.75	0.661	0.566	1	0	0	0	0	0	0	med	high	low
sub354	70	M	0	A33W0D0T250.ogv	0.5	0.76	0.563	0	1	0	0	0	0	0	low	low	low
sub355	21	M	0	A100W33D33T250.ogv	0.25	0.34	0.291	0	0	0	1	0	0	0	high	med	med
sub355	21	M	0	A67W33D67T250.ogv	0.75	0.689	0.668	1	0	0	0	0	0	0	med	med	high
sub355	21	M	0	A67W67D33T250.ogv	0.25	0.5	0.131	1	0	0	0	0	0	0	med	high	med
sub355	21	M	0	A67W0D0T250.ogv	0.75	0.649	0.682	1	0	0	0	0	0	0	med	low	low
sub355	21	M	0	A100W67D0T250.ogv	0.75	0.776	0.775	1	0	0	0	0	0	0	high	high	low
sub356	24	F	0	A100W0D0T250.ogv	0.75	0.014	0.195	1	0	0	0	0	0	0	high	low	low
sub356	24	F	0	A67W67D33T250.ogv	0.75	0.312	0	1	0	0	0	0	0	0	med	high	med
sub356	24	F	0	A33W67D33T250.ogv	1	0.976	0.782	1	0	0	0	0	0	0	low	high	med
sub357	47	F	0	A100W33D0T250.ogv	0.75	0.598	0.59	1	0	0	0	0	0	0	high	med	low
sub357	47	F	0	A100W33D33T250.ogv	0.5	0.64	0.407	0	0	0	0	0	0	1	high	med	med
sub358	47	M	0	A33W67D67T250.ogv	0.5	0.5	0.5	1	0	0	0	0	0	0	low	high	high
sub358	47	M	0	A33W33D0T250.ogv	0.75	0.653	0.5	1	0	0	0	0	0	0	low	med	low
sub358	47	M	0	A33W67D0T250.ogv	0.5	0.646	0.618	1	0	0	0	0	0	0	low	high	low
sub358	47	M	0	A67W67D33T250.ogv	0.5	0.5	0.5	0	0	0	0	0	1	0	med	high	med
sub359	24	M	1	A33W0D0T250.ogv	0.5	0.243	0.741	0	0	0	1	0	0	0	low	low	low
sub359	24	M	1	A100W67D67T250.ogv	0.75	0.676	0.217	1	0	0	0	0	0	0	high	high	high
sub359	24	M	1	A100W33D33T250.ogv	0.75	0.692	0.63	1	0	0	0	0	0	0	high	med	med
sub359	24	M	1	A100W0D33T250.ogv	0.75	0.744	0.683	1	0	0	0	0	0	0	high	low	med
sub360	54	F	0	A33W67D33T250.ogv	1	0.782	0.779	1	0	0	0	0	0	0	low	high	med
sub360	54	F	0	A67W33D33T250.ogv	0.75	0.794	0.728	1	0	0	0	0	0	0	med	med	med
sub360	54	F	0	A33W0D33T250.ogv	0.25	0.299	0.422	1	0	0	0	0	0	0	low	low	med
sub361	69	F	0	A100W67D0T250.ogv	0.5	0.413	0.5	1	0	0	0	0	0	0	high	high	low
sub361	69	F	0	A33W67D67T250.ogv	0.75	0.553	0.646	1	0	0	0	0	0	0	low	high	high
sub361	69	F	0	A67W67D33T250.ogv	0.75	0.6	0.683	1	0	0	0	0	0	0	med	high	med
sub361	69	F	0	A67W67D0T250.ogv	0.5	0.423	0.5	1	0	0	0	0	0	0	med	high	low
sub362	44	M	0	A33W33D67T250.ogv	0.5	0.341	0.37	0	0	0	0	0	1	0	low	med	high
sub362	44	M	0	A33W0D67T250.ogv	0.75	0.735	0.328	1	0	0	0	0	0	0	low	low	high
sub362	44	M	0	A67W67D0T250.ogv	1	1	1	1	0	0	0	0	0	0	med	high	low
sub362	44	M	0	A67W33D0T250.ogv	1	1	1	1	0	0	0	0	0	0	med	med	low
sub363	18	M	0	A33W0D0T250.ogv	0.25	0.259	0.473	0	0	0	1	1	1	0	low	low	low
sub363	18	M	0	A67W67D33T250.ogv	0.25	0.314	0.5	0	0	0	1	0	0	0	med	high	med
sub363	18	M	0	A100W67D67T250.ogv	0.5	0.333	0.5	0	0	0	0	0	0	1	high	high	high
sub364	24	F	0	A100W67D67T250.ogv	1	0.713	0.898	1	0	0	0	0	0	0	high	high	high
sub364	24	F	0	A100W33D67T250.ogv	0.75	0.787	0.153	1	0	0	0	0	0	0	high	med	high
sub365	58	F	0	A100W67D33T250.ogv	0.25	0.5	0.5	1	0	0	0	0	0	0	high	high	med
sub365	58	F	0	A100W33D33T250.ogv	0.75	0.682	0.674	1	0	0	0	0	0	0	high	med	med
sub365	58	F	0	A67W0D67T250.ogv	0.25	0.5	0.5	0	0	0	1	0	0	0	med	low	high
sub365	58	F	0	A67W67D67T250.ogv	0.25	0.354	0.336	0	0	0	0	0	0	1	med	high	high
sub365	58	F	0	A67W33D0T250.ogv	0.75	0.819	0.785	1	0	0	0	0	0	0	med	med	low
sub366	32	F	2	A67W0D67T250.ogv	0.5	0.67	0.5	1	0	0	0	0	0	0	med	low	high
sub367	34	F	0	A100W67D0T250.ogv	0.75	0.153	0.161	1	0	0	0	0	0	0	high	high	low
sub367	34	F	0	A67W67D67T250.ogv	0.75	0.598	0.601	1	0	0	0	0	0	0	med	high	high
sub368	53	M	0	A33W33D0T250.ogv	0.75	0.82	0.837	1	0	0	0	0	0	0	low	med	low
sub368	53	M	0	A100W33D0T250.ogv	0.75	0.396	0.541	1	0	0	0	0	0	0	high	med	low
sub368	53	M	0	A67W67D67T250.ogv	0.75	0.319	0.53	1	0	0	0	0	0	0	med	high	high
sub368	53	M	0	A100W0D33T250.ogv	0.75	0.429	0.557	1	0	0	0	0	0	0	high	low	med
sub368	53	M	0	A100W0D0T250.ogv	0.75	0.519	0.579	1	0	0	0	0	0	0	high	low	low
sub368	53	M	0	A33W0D0T250.ogv	0.5	0.536	0.538	1	0	0	0	0	0	0	low	low	low
sub369	65	F	0	A67W0D33T250.ogv	0.5	0.458	0.5	1	0	0	0	0	0	0	med	low	med
sub369	65	F	0	A33W67D67T250.ogv	0.25	0.188	0.377	1	0	0	0	0	0	0	low	high	high
sub369	65	F	0	A33W33D33T250.ogv	0.5	0.638	0.5	1	0	0	0	0	0	0	low	med	med
sub369	65	F	0	A100W67D0T250.ogv	0.5	0.102	0.092	1	0	0	0	0	0	0	high	high	low
sub370	38	F	1	A67W67D67T250.ogv	0.75	0.641	0.5	1	0	0	0	0	0	0	med	high	high
sub370	38	F	1	A33W0D33T250.ogv	0.5	0.5	0.5	1	0	0	1	0	0	0	low	low	med
sub370	38	F	1	A33W67D67T250.ogv	0.75	0.642	0.5	1	0	0	0	0	1	0	low	high	high
sub371	51	F	0	A67W67D33T250.ogv	0.5	0.794	0.771	1	0	0	0	0	0	0	med	high	med
sub371	51	F	0	A67W0D0T250.ogv	0.75	0.798	0.821	1	0	0	0	0	0	0	med	low	low
sub371	51	F	0	A67W33D0T250.ogv	0.75	0.5	0.5	1	0	0	0	0	0	0	med	med	low
sub371	51	F	0	A100W67D0T250.ogv	0.75	0.5	0.356	1	0	0	0	0	0	0	high	high	low
sub372	54	M	0	A33W67D0T250.ogv	0.5	0.738	0.371	0	0	0	1	0	0	0	low	high	low
sub372	54	M	0	A100W0D67T250.ogv	0.25	0.333	0.5	0	0	0	1	0	0	0	high	low	high
sub372	54	M	0	A33W0D0T250.ogv	0.5	0.733	0.492	0	1	0	0	0	0	0	low	low	low
sub373	21	M	0	A100W0D0T250.ogv	0.25	0.195	0.43	1	0	0	0	0	0	0	high	low	low
sub373	21	M	0	A33W33D0T250.ogv	1	0.952	0.926	1	0	0	0	0	0	0	low	med	low
sub373	21	M	0	A100W0D67T250.ogv	0.75	0.774	0.666	1	0	0	0	0	0	0	high	low	high
sub374	52	F	0	A100W67D33T250.ogv	0.75	0.673	0.5	1	0	0	0	0	0	0	high	high	med
sub375	53	F	0	A67W0D67T250.ogv	0.5	0.36	0.64	1	0	0	0	0	0	0	med	low	high
sub376	44	F	0	A67W0D0T250.ogv	0.5	0.5	0.5	1	0	0	0	0	0	0	med	low	low
sub376	44	F	0	A67W0D67T250.ogv	0.5	0.5	0.5	0	0	0	0	0	1	0	med	low	high
sub376	44	F	0	A100W0D33T250.ogv	0.5	0.5	0.5	0	0	0	0	0	1	0	high	low	med
sub377	50	F	0	A33W0D33T250.ogv	0.75	0.758	0.881	1	0	0	0	0	0	0	low	low	med
sub377	50	F	0	A100W33D0T250.ogv	0.5	0.653	0.673	1	0	0	0	0	1	0	high	med	low
sub377	50	F	0	A100W0D67T250.ogv	0.75	0.665	0.682	1	0	0	0	0	0	0	high	low	high
sub377	50	F	0	A67W67D67T250.ogv	0.5	0.42	0.671	1	0	0	0	0	0	0	med	high	high
sub378	23	F	0	A33W0D33T250.ogv	0.5	0.804	0.064	0	0	0	0	1	0	0	low	low	med
sub378	23	F	0	A33W33D33T250.ogv	0.5	0.5	0.5	1	0	0	0	0	0	0	low	med	med
sub378	23	F	0	A100W0D67T250.ogv	1	0.999	1	1	0	0	0	0	0	0	high	low	high
sub378	23	F	0	A67W33D0T250.ogv	0.5	0.698	0.378	0	0	0	1	0	1	1	med	med	low
sub378	23	F	0	A100W0D0T250.ogv	0.75	0.666	0.694	1	0	0	0	0	0	0	high	low	low
sub379	62	M	0	A67W33D33T250.ogv	1	1	1	1	0	0	0	0	0	0	med	med	med
sub379	62	M	0	A33W33D67T250.ogv	0.5	0.179	0.292	1	0	0	0	0	0	0	low	med	high
sub379	62	M	0	A33W0D0T250.ogv	0.75	1	0.927	1	0	0	0	0	0	0	low	low	low
sub380	42	M	2	A33W33D0T250.ogv	0.5	0.596	0.17	1	0	0	0	0	0	0	low	med	low
sub381	56	F	0	A100W0D67T250.ogv	0.75	0.146	0.343	1	0	0	0	0	0	0	high	low	high
sub381	56	F	0	A100W0D0T250.ogv	0.75	0.852	0.678	1	0	0	0	0	0	0	high	low	low
sub381	56	F	0	A67W67D67T250.ogv	0.75	0.666	0.363	1	0	0	0	0	0	0	med	high	high
sub381	56	F	0	A33W0D33T250.ogv	0.75	0.689	0.574	0	1	0	0	0	0	0	low	low	med
sub382	24	M	0	A33W67D0T250.ogv	0.5	0.653	0.644	1	0	0	0	0	0	0	low	high	low
sub382	24	M	0	A67W0D67T250.ogv	1	1	1	1	0	0	0	0	0	0	med	low	high
sub383	51	F	0	A33W67D33T250.ogv	0.5	0.251	0.142	1	0	0	0	0	0	0	low	high	med
sub383	51	F	0	A67W33D67T250.ogv	0.75	0.5	0.5	1	0	0	0	0	0	0	med	med	high
sub383	51	F	0	A67W67D33T250.ogv	0.5	0.308	0.343	1	0	0	0	0	0	0	med	high	med
sub383	51	F	0	A33W67D67T250.ogv	0.75	0.7	0.79	1	0	0	0	0	0	0	low	high	high
sub383	51	F	0	A33W33D67T250.ogv	0.5	0.5	0.5	1	0	0	0	0	0	0	low	med	high
sub383	51	F	0	A100W33D33T250.ogv	0.25	0.292	0.202	1	0	0	0	0	0	0	high	med	med
sub383	51	F	0	A67W67D0T250.ogv	0.5	0.5	0.5	1	0	0	0	0	0	0	med	high	low
sub383	51	F	0	A67W33D0T250.ogv	0.75	0.5	0.5	1	0	0	0	0	0	0	med	med	low
sub384	50	F	0	A33W33D33T250.ogv	0.75	0.719	0.709	1	0	0	0	0	0	0	low	med	med
sub384	50	F	0	A67W0D33T250.ogv	0.75	0.823	0.738	1	0	0	0	0	0	0	med	low	med
sub384	50	F	0	A100W67D0T250.ogv	0.5	0.426	0.146	1	0	0	1	0	0	0	high	high	low
sub385	56	F	0	A67W33D0T250.ogv	0.75	0.972	0.5	1	0	0	0	0	0	0	med	med	low
sub385	56	F	0	A100W67D0T250.ogv	0.25	0	0.5	1	0	0	0	0	0	0	high	high	low
sub386	51	F	0	A33W67D0T250.ogv	0.75	0.735	0.655	1	0	0	0	0	0	0	low	high	low
sub386	51	F	0	A33W0D0T250.ogv	0.75	0.868	0.832	1	0	0	0	0	0	0	low	low	low
sub387	23	M	1	A100W0D33T250.ogv	0.75	0.801	0.8	1	0	0	0	0	0	0	high	low	med
sub387	23	M	1	A67W0D33T250.ogv	0.25	0.307	0.449	1	0	0	1	0	0	0	med	low	med
sub388	55	M	0	A33W0D0T250.ogv	0.75	0.5	0.5	1	0	0	0	0	0	0	low	low	low
sub388	55	M	0	A100W33D67T250.ogv	1	0.733	0.735	1	0	0	0	0	0	0	high	med	high
sub388	55	M	0	A33W67D0T250.ogv	0.75	0.5	0.5	1	0	0	0	0	0	0	low	high	low
sub389	22	F	0	A33W33D0T250.ogv	0.5	0.522	0.527	0	0	0	1	0	0	0	low	med	low
sub389	22	F	0	A67W67D33T250.ogv	0.5	0.752	0.847	1	0	0	0	0	0	0	med	high	med
sub389	22	F	0	A33W67D67T250.ogv	1	0.817	0.757	1	0	0	0	0	0	0	low	high	high
sub390	38	F	0	A67W67D67T250.ogv	0.75	0.5	0.5	0	0	0	0	0	1	0	med	high	high
sub390	38	F	0	A100W33D67T250.ogv	0.5	0.5	0.5	0	0	0	0	0	0	1	high	med	high
sub390	38	F	0	A100W67D67T250.ogv	0.75	0.5	0.5	1	0	0	0	0	0	0	high	high	high
sub390	38	F	0	A67W0D67T250.ogv	0.5	0.5	0.5	0	1	0	0	0	0	0	med	low	high
sub390	38	F	0	A100W33D0T250.ogv	0.25	0.689	0.5	0	0	0	0	0	0	1	high	med	low
sub391	53	M	0	A100W0D0T250.ogv	0.75	0.352	0.5	1	0	0	0	0	0	0	high	low	low
sub391	53	M	0	A100W67D33T250.ogv	1	1	0.904	1	0	0	0	0	0	0	high	high	med
sub392	38	M	0	A100W33D33T250.ogv	0.25	0	0	0	0	0	1	0	0	0	high	med	med
sub392	38	M	0	A67W67D33T250.ogv	0.25	0.467	0.432	1	0	0	0	0	0	0	med	high	med
sub392	38	M	0	A33W33D33T250.ogv	0.25	0.447	0.422	1	0	0	0	0	1	0	low	med	med
sub393	52	F	0	A100W67D67T250.ogv	0.75	0.596	0.385	1	0	0	0	0	0	0	high	high	high
sub393	52	F	0	A67W0D33T250.ogv	0.75	0.637	0.552	1	0	0	0	0	0	0	med	low	med
sub393	52	F	0	A67W67D33T250.ogv	0.75	0.689	0.73	1	0	0	0	0	0	0	med	high	med
sub393	52	F	0	A33W33D67T250.ogv	0.75	0.661	0.664	1	0	0	0	0	0	0	low	med	high
sub393	52	F	0	A33W0D33T250.ogv	0.5	0.585	0.631	1	0	0	0	0	0	0	low	low	med
sub394	51	F	0	A33W33D67T250.ogv	0.5	0.179	0.726	1	0	0	0	0	0	0	low	med	high
sub394	51	F	0	A33W33D33T250.ogv	1	1	1	1	0	0	0	0	0	0	low	med	med
sub394	51	F	0	A33W33D0T250.ogv	0.75	1	1	1	0	0	0	0	0	0	low	med	low
sub395	26	F	0	A33W33D0T250.ogv	0.75	0.639	0.639	1	0	0	0	0	0	0	low	med	low
sub396	18	F	0	A33W67D33T250.ogv	0.75	0.659	0.661	1	0	0	0	0	0	0	low	high	med
sub396	18	F	0	A100W33D67T250.ogv	1	0.982	0.832	1	0	0	0	0	0	0	high	med	high
sub396	18	F	0	A100W33D0T250.ogv	0.5	0.493	0.564	1	0	0	0	0	0	0	high	med	low
sub397	29	F	0	A67W0D0T250.ogv	0.75	0.603	0.589	1	1	0	0	0	0	0	med	low	low
sub397	29	F	0	A67W33D33T250.ogv	0.5	0.341	0.5	1	0	0	1	0	0	0	med	med	med
sub397	29	F	0	A33W67D33T250.ogv	0.5	0.626	0.5	1	0	0	0	0	0	0	low	high	med
sub397	29	F	0	A100W33D0T250.ogv	0.75	0.771	0.78	1	0	0	0	0	0	0	high	med	low
sub398	56	M	0	A67W67D67T250.ogv	0.75	0.38	0.573	1	0	0	0	0	0	0	med	high	high
sub398	56	M	0	A100W33D0T250.ogv	0.75	0.604	0.675	1	0	0	0	0	0	0	high	med	low
sub398	56	M	0	A33W67D67T250.ogv	0.5	0.396	0.578	1	0	0	0	0	0	0	low	high	high
sub398	56	M	0	A67W33D67T250.ogv	0.75	0.333	0.5	1	0	0	0	0	0	0	med	med	high
sub399	68	F	0	A67W67D67T250.ogv	0	0.04	0.5	0	0	0	1	0	0	0	med	high	high
sub399	68	F	0	A67W33D33T250.ogv	0.5	0.012	0	0	0	0	1	0	0	0	med	med	med
sub400	22	F	0	A67W67D33T250.ogv	0.5	0.583	0.568	1	0	0	0	0	0	0	med	high	med
sub400	22	F	0	A67W33D33T250.ogv	0.75	0.623	0.652	1	0	0	0	0	0	0	med	med	med
sub401	75	F	0	A33W67D33T250.ogv	0.75	0.905	0.719	1	0	0	0	0	0	0	low	high	med
sub401	75	F	0	A100W33D33T250.ogv	0.25	0.246	0.339	0	0	0	0	0	1	0	high	med	med
sub401	75	F	0	A33W33D67T250.ogv	0.25	0.109	0.172	0	0	0	0	0	0	1	low	med	high
sub402	42	F	0	A67W0D67T250.ogv	0.5	0.28	0.423	1	0	0	0	0	0	0	med	low	high
sub402	42	F	0	A33W67D67T250.ogv	0.5	0.5	0.5	1	0	0	0	0	0	0	low	high	high
sub402	42	F	0	A33W67D33T250.ogv	0.5	0.634	0.5	1	0	0	0	0	0	0	low	high	med
sub403	47	F	0	A67W67D33T250.ogv	0.5	0.291	0.5	1	0	0	0	0	0	0	med	high	med
sub403	47	F	0	A33W67D67T250.ogv	1	0.826	0.769	1	0	0	0	0	0	0	low	high	high
sub403	47	F	0	A67W0D0T250.ogv	0.75	0.76	0.783	1	0	0	0	0	0	0	med	low	low
sub403	47	F	0	A67W67D0T250.ogv	0.75	0.663	0.623	1	0	0	0	0	0	0	med	high	low
sub403	47	F	0	A100W67D0T250.ogv	0.75	0.308	0.604	1	0	0	0	0	0	0	high	high	low
sub403	47	F	0	A67W0D67T250.ogv	1	0.73	0.752	1	0	0	0	0	0	0	med	low	high
sub404	68	M	0	A100W33D67T250.ogv	0.5	0.6	0.343	0	0	0	0	0	1	0	high	med	high
sub404	68	M	0	A67W33D0T250.ogv	0.75	0.661	0.786	1	0	0	0	0	0	0	med	med	low
sub404	68	M	0	A67W0D33T250.ogv	0.75	1	0.876	1	0	0	0	0	0	0	med	low	med
sub405	50	M	0	A67W33D33T250.ogv	0.75	0.786	0.79	1	0	0	0	0	0	0	med	med	med
sub405	50	M	0	A67W67D0T250.ogv	0.5	0.655	0.328	0	0	0	1	0	0	0	med	high	low
sub405	50	M	0	A100W33D0T250.ogv	0.5	0.5	0.5	0	0	0	1	0	0	0	high	med	low
sub405	50	M	0	A33W0D67T250.ogv	0.75	0.622	0.508	0	0	0	0	1	0	0	low	low	high
sub406	42	F	2	A33W33D67T250.ogv	0.5	0.273	0.154	0	0	0	1	0	0	0	low	med	high
sub406	42	F	2	A67W33D0T250.ogv	1	0.671	0.734	1	0	0	0	0	0	0	med	med	low
sub406	42	F	2	A100W67D33T250.ogv	0.75	0.5	0.5	1	0	0	0	0	0	0	high	high	med
sub407	60	F	0	A67W0D67T250.ogv	0.5	0.659	0.667	1	0	0	0	0	0	0	med	low	high
sub407	60	F	0	A67W0D33T250.ogv	0.75	0.627	0.641	1	0	0	0	0	0	0	med	low	med
sub407	60	F	0	A100W0D33T250.ogv	0.5	0.603	0.6	1	0	0	0	0	0	0	high	low	med
sub408	47	M	4	A67W0D33T250.ogv	0.75	0.683	0.642	1	0	0	0	0	0	0	med	low	med
sub408	47	M	4	A100W0D0T250.ogv	0.75	0.786	0.791	1	0	0	0	0	0	0	high	low	low
sub408	47	M	4	A33W0D0T250.ogv	0.5	0.5	0.5	1	0	0	0	0	0	0	low	low	low
sub408	47	M	4	A100W33D0T250.ogv	0.75	0.5	0.5	1	0	0	0	0	0	0	high	med	low
sub409	41	F	0	A100W0D33T250.ogv	0.75	0.278	0.778	1	0	0	0	0	0	0	high	low	med
sub409	41	F	0	A33W0D0T250.ogv	0.75	1	0.962	1	0	0	0	0	0	0	low	low	low
sub410	35	M	1	A100W0D67T250.ogv	0.75	0.562	0.671	1	0	0	0	0	0	0	high	low	high
sub411	19	F	0	A67W33D0T250.ogv	0.75	0.618	0.62	1	0	0	0	0	0	0	med	med	low
sub411	19	F	0	A100W67D0T250.ogv	0	0.225	0.352	1	0	0	0	0	0	0	high	high	low
sub411	19	F	0	A100W67D33T250.ogv	0.25	0	0.258	1	0	0	0	0	0	0	high	high	med
sub411	19	F	0	A33W67D0T250.ogv	0.75	0.726	0.722	1	0	0	0	0	0	0	low	high	low
sub412	61	M	1	A100W0D33T250.ogv	0.5	0.397	0.397	0	0	0	0	0	1	0	high	low	med
sub412	61	M	1	A100W67D67T250.ogv	1	0.757	0.779	1	0	0	0	0	0	0	high	high	high
sub413	48	F	0	A67W33D33T250.ogv	0.5	0.5	0.56	1	0	0	0	0	0	0	med	med	med
sub413	48	F	0	A33W33D67T250.ogv	0.75	0.399	0.432	1	0	0	0	0	0	0	low	med	high
sub413	48	F	0	A67W67D0T250.ogv	0.75	0.311	0.752	1	0	0	0	0	0	0	med	high	low
sub413	48	F	0	A100W33D67T250.ogv	0.75	0.098	0.161	1	0	0	0	0	0	0	high	med	high
sub413	48	F	0	A67W67D33T250.ogv	0.5	0.298	0.35	1	0	0	0	0	0	0	med	high	med
sub414	20	F	0	A100W67D0T250.ogv	0.75	0.719	0.661	0	0	0	0	0	1	0	high	high	low
sub414	20	F	0	A67W0D67T250.ogv	0.5	0.334	0.225	0	0	0	0	0	0	1	med	low	high
sub414	20	F	0	A67W0D33T250.ogv	0.75	1	1	1	1	0	1	0	1	0	med	low	med
sub414	20	F	0	A67W0D0T250.ogv	0.75	0.854	0.927	0	0	0	0	0	1	0	med	low	low
sub415	26	F	1	A67W0D67T250.ogv	0.5	0.306	0.5	0	0	0	1	0	0	0	med	low	high
sub415	26	F	1	A100W67D33T250.ogv	0.25	0.371	0.33	1	0	0	0	0	0	0	high	high	med
sub415	26	F	1	A33W0D0T250.ogv	0.5	0.861	0.898	0	0	0	1	0	0	0	low	low	low
sub416	61	F	0	A33W33D33T250.ogv	0.75	0.624	0.67	1	0	0	0	0	0	0	low	med	med
sub416	61	F	0	A67W0D33T250.ogv	0.75	0.919	0.69	0	0	0	0	0	1	0	med	low	med
sub417	23	M	1	A33W67D33T250.ogv	0.5	0.3	0.103	0	0	0	0	0	0	1	low	high	med
sub417	23	M	1	A100W0D0T250.ogv	0.75	0.817	0.601	1	0	0	0	0	1	0	high	low	low
sub417	23	M	1	A33W33D33T250.ogv	0.75	0.637	0.647	1	0	0	0	0	0	0	low	med	med
sub417	23	M	1	A67W33D67T250.ogv	0.5	0.393	0.609	1	0	0	0	0	0	0	med	med	high
sub417	23	M	1	A33W0D33T250.ogv	0.25	0.812	0.579	0	0	0	1	0	0	0	low	low	med
sub417	23	M	1	A67W0D0T250.ogv	1	1	1	1	0	0	0	0	0	0	med	low	low
sub418	24	M	0	A100W67D0T250.ogv	0.25	0.333	0.395	0	0	0	1	0	0	0	high	high	low
sub418	24	M	0	A33W33D0T250.ogv	0.75	0.626	0.614	1	0	0	1	0	0	0	low	med	low
sub418	24	M	0	A67W67D0T250.ogv	0.75	0.5	0.631	0	0	0	1	0	1	0	med	high	low
sub419	58	F	0	A100W0D0T250.ogv	0.5	0.397	0.5	0	0	0	0	0	1	0	high	low	low
sub419	58	F	0	A33W33D67T250.ogv	0.25	0.365	0.419	0	0	0	1	0	0	0	low	med	high
sub419	58	F	0	A33W0D33T250.ogv	0.5	0.5	0.5	0	1	0	0	0	0	0	low	low	med
sub419	58	F	0	A67W0D67T250.ogv	0.5	0.5	0.5	0	0	0	0	0	1	0	med	low	high
sub420	47	M	0	A33W33D67T250.ogv	1	0.723	0.906	1	0	0	0	0	0	0	low	med	high
sub420	47	M	0	A100W33D0T250.ogv	0.75	0.887	0.89	1	0	0	0	0	0	0	high	med	low
sub420	47	M	0	A33W33D33T250.ogv	0.75	0.418	0.542	1	0	0	0	0	0	0	low	med	med
sub420	47	M	0	A100W33D67T250.ogv	0.5	0.282	0.392	1	0	0	0	0	0	0	high	med	high
sub421	42	F	1	A67W0D33T250.ogv	0.5	0.267	0.38	1	0	0	0	0	0	0	med	low	med
sub421	42	F	1	A67W67D33T250.ogv	0.75	0.947	0.835	1	0	0	0	0	0	0	med	high	med
sub421	42	F	1	A100W33D33T250.ogv	1	0.786	0.843	1	0	0	0	0	0	0	high	med	med
sub422	20	F	0	A67W0D67T250.ogv	0.75	0.588	0.5	0	0	0	0	0	1	0	med	low	high
sub422	20	F	0	A100W0D67T250.ogv	1	0.801	0.779	1	0	0	0	0	0	0	high	low	high
sub423	54	F	2	A100W67D33T250.ogv	0.5	0.246	0.303	0	0	0	0	0	1	0	high	high	med
sub423	54	F	2	A67W67D33T250.ogv	0.75	0.667	0.627	1	0	0	0	0	0	0	med	high	med
sub424	23	F	1	A33W33D67T250.ogv	0.75	0.252	0.709	1	0	0	0	0	0	0	low	med	high
sub424	23	F	1	A100W67D33T250.ogv	0.25	0.133	0.133	1	0	0	0	0	0	0	high	high	med
sub424	23	F	1	A67W33D33T250.ogv	0.75	0.003	1	1	0	0	0	0	0	0	med	med	med
sub425	40	M	0	A100W33D33T250.ogv	0.75	0.713	0.723	1	0	0	0	0	0	0	high	med	med
sub425	40	M	0	A67W67D67T250.ogv	0.25	0.681	0.318	1	0	0	0	0	0	0	med	high	high
sub425	40	M	0	A33W0D67T250.ogv	0	0.102	0.188	0	0	0	0	0	0	1	low	low	high
sub426	54	F	0	A100W67D67T250.ogv	0.5	0.5	0.262	1	0	0	0	0	0	0	high	high	high
sub426	54	F	0	A100W33D33T250.ogv	0.5	0.5	0.166	1	0	0	0	0	0	0	high	med	med
sub426	54	F	0	A100W67D33T250.ogv	0.5	0.35	0.157	1	0	0	0	0	0	0	high	high	med
sub427	36	F	0	A100W33D0T250.ogv	1	1	1	1	0	0	0	0	0	0	high	med	low
sub427	36	F	0	A100W0D67T250.ogv	0.75	0.705	0.76	0	0	0	0	0	1	0	high	low	high
sub427	36	F	0	A67W0D0T250.ogv	1	0.965	0.976	1	0	0	0	0	0	0	med	low	low
sub427	36	F	0	A67W33D67T250.ogv	1	0.5	0.5	1	0	0	0	0	0	0	med	med	high
sub427	36	F	0	A100W33D33T250.ogv	0.75	0.585	0.5	1	0	0	0	0	0	0	high	med	med
sub428	26	M	1	A100W67D67T250.ogv	0.25	0.582	0.37	0	0	0	1	0	0	0	high	high	high
sub428	26	M	1	A33W67D67T250.ogv	0.25	0.259	0.419	0	0	0	0	1	0	0	low	high	high
sub428	26	M	1	A33W0D0T250.ogv	0.5	0.318	0.37	0	0	0	1	0	0	0	low	low	low
sub428	26	M	1	A67W33D67T250.ogv	0.5	0.343	0.5	0	0	0	1	0	0	0	med	med	high
sub429	27	F	0	A100W0D67T250.ogv	0.75	0.582	0.582	1	0	0	0	0	0	0	high	low	high
sub429	27	F	0	A67W0D33T250.ogv	0.75	0.844	0.816	1	0	0	0	0	0	0	med	low	med
sub429	27	F	0	A33W67D0T250.ogv	0.25	0.724	0.273	0	0	1	0	0	0	0	low	high	low
sub429	27	F	0	A100W67D67T250.ogv	0.25	0.308	0.114	1	0	0	0	0	0	0	high	high	high
sub429	27	F	0	A100W33D67T250.ogv	0.75	0.628	0.579	1	0	0	0	0	0	0	high	med	high
sub429	27	F	0	A67W0D0T250.ogv	0.75	0.62	0.65	1	0	0	0	0	0	0	med	low	low
sub429	27	F	0	A67W33D33T250.ogv	0.75	0.687	0.698	1	0	0	0	0	0	0	med	med	med
sub429	27	F	0	A33W0D33T250.ogv	0.25	0.377	0.372	1	0	0	0	0	0	0	low	low	med
sub430	45	F	0	A100W0D0T250.ogv	0.75	0.8	0.849	1	0	0	0	0	0	0	high	low	low
sub430	45	F	0	A33W67D67T250.ogv	0.5	0.399	0.34	1	0	0	0	0	0	0	low	high	high
sub430	45	F	0	A33W67D0T250.ogv	0.75	0.701	0.733	1	0	0	0	0	0	0	low	high	low
sub431	26	M	0	A67W33D33T250.ogv	0.75	0.568	0.334	1	0	0	1	0	0	1	med	med	med
sub431	26	M	0	A100W33D33T250.ogv	0.75	0.604	0.593	1	0	0	0	0	0	0	high	med	med
sub431	26	M	0	A67W0D33T250.ogv	1	0.741	0.768	1	0	0	0	0	0	0	med	low	med
sub431	26	M	0	A33W33D0T250.ogv	0.75	0.648	0.552	1	0	0	1	0	0	0	low	med	low
sub431	26	M	0	A33W67D33T250.ogv	0.75	0.633	0.56	1	0	0	0	0	0	0	low	high	med
sub431	26	M	0	A100W33D0T250.ogv	0.75	0.748	0.85	1	0	0	0	0	0	0	high	med	low
sub432	49	F	0	A100W0D67T250.ogv	1	0.626	0.504	1	0	0	0	0	0	0	high	low	high
sub432	49	F	0	A33W67D33T250.ogv	0.75	0.603	0.614	1	0	0	0	0	0	0	low	high	med
sub432	49	F	0	A33W33D0T250.ogv	0.75	0.5	0.5	1	0	0	0	0	0	0	low	med	low
sub432	49	F	0	A33W33D33T250.ogv	0.75	0.56	0.629	1	0	0	0	0	0	0	low	med	med
sub432	49	F	0	A100W33D0T250.ogv	0.75	0.592	0.726	1	0	0	0	0	0	0	high	med	low
sub433	21	M	1	A100W0D33T250.ogv	0.5	0.648	0.592	1	0	0	0	0	0	0	high	low	med
sub433	21	M	1	A33W0D0T250.ogv	0.5	0.369	0.5	0	1	0	0	0	0	0	low	low	low
sub433	21	M	1	A100W67D67T250.ogv	0.25	0.616	0.278	1	0	0	0	0	0	0	high	high	high
sub433	21	M	1	A33W0D67T250.ogv	0.25	0.147	0.326	0	0	0	1	0	0	0	low	low	high
sub434	61	F	0	A33W33D67T250.ogv	0.25	0.122	0.347	1	0	0	0	0	0	0	low	med	high
sub435	19	M	0	A67W67D33T250.ogv	0.25	0.28	0.455	1	0	0	0	0	0	0	med	high	med
sub435	19	M	0	A100W67D33T250.ogv	0	0.084	0.161	0	0	0	0	0	1	0	high	high	med
sub435	19	M	0	A67W0D67T250.ogv	0.75	0.548	0.544	1	0	0	0	0	0	0	med	low	high
sub435	19	M	0	A33W0D0T250.ogv	0.75	1	0.837	1	0	0	0	0	0	0	low	low	low
sub436	25	M	0	A67W0D33T250.ogv	1	0.85	0.88	1	0	0	0	0	0	0	med	low	med
sub437	18	F	0	A67W67D0T250.ogv	0.25	0.396	0.308	0	0	0	0	0	0	1	med	high	low
sub438	47	F	0	A67W0D33T250.ogv	0.75	0.122	0.839	1	0	0	0	0	0	0	med	low	med
sub438	47	F	0	A100W67D67T250.ogv	0.25	0.085	0.031	1	0	0	0	0	0	0	high	high	high
sub438	47	F	0	A33W33D67T250.ogv	0.5	0.679	0.381	1	0	0	0	0	0	0	low	med	high
sub439	32	F	2	A33W33D33T250.ogv	1	1	1	1	0	0	0	0	0	0	low	med	med
sub439	32	F	2	A100W33D67T250.ogv	0.25	0.117	0.111	1	0	0	0	0	0	0	high	med	high
sub440	43	M	0	A67W33D0T250.ogv	0.75	0.674	0.663	1	0	0	0	0	0	0	med	med	low
sub441	50	F	0	A100W33D0T250.ogv	0.75	0.761	0.7	1	0	0	0	0	0	0	high	med	low
sub442	21	F	0	A67W0D67T250.ogv	0.5	0.678	0.624	1	0	0	1	0	0	0	med	low	high
sub442	21	F	0	A100W0D67T250.ogv	1	0.951	1	1	0	0	0	0	0	0	high	low	high
sub443	29	F	0	A33W33D33T250.ogv	0.5	0.307	0.5	1	0	0	0	0	0	0	low	med	med
sub443	29	F	0	A100W33D67T250.ogv	0.75	0.699	0.619	1	0	0	0	0	0	0	high	med	high
sub444	20	F	0	A33W0D33T250.ogv	0.75	0.676	0.809	1	0	0	0	0	0	0	low	low	med
sub444	20	F	0	A100W67D0T250.ogv	0.75	0.142	0.315	0	0	0	0	0	1	0	high	high	low
sub444	20	F	0	A100W67D67T250.ogv	0.75	0.618	0	1	0	0	0	0	0	0	high	high	high
sub445	55	M	0	A33W33D33T250.ogv	1	0.877	0.98	1	0	0	0	0	0	0	low	med	med
sub445	55	M	0	A67W33D0T250.ogv	1	0.839	0.858	1	0	0	0	0	0	0	med	med	low
sub446	38	F	0	A67W67D33T250.ogv	0.5	0.455	0.397	1	0	0	0	0	0	0	med	high	med
sub446	38	F	0	A100W67D33T250.ogv	0.5	0.573	0.5	1	0	0	0	0	0	0	high	high	med
sub447	27	F	1	A67W0D67T250.ogv	0.75	0.192	0.547	1	0	0	1	0	0	0	med	low	high
sub447	27	F	1	A100W0D0T250.ogv	1	0.708	0.685	1	1	0	0	0	0	0	high	low	low
sub447	27	F	1	A33W33D67T250.ogv	0.5	0.5	0.5	0	0	0	0	1	0	1	low	med	high
sub448	46	M	0	A100W67D33T250.ogv	0.75	0.377	0.787	1	0	0	0	0	0	0	high	high	med
sub448	46	M	0	A100W0D67T250.ogv	0.75	0.582	0.839	0	0	0	0	0	0	1	high	low	high
sub448	46	M	0	A100W0D0T250.ogv	0.25	0.368	0.335	0	0	1	0	0	0	0	high	low	low
sub448	46	M	0	A33W0D33T250.ogv	0.75	0.647	0.404	0	0	0	0	1	0	0	low	low	med
sub449	38	M	0	A67W0D67T250.ogv	0.75	0.5	0.5	1	0	0	0	0	0	0	med	low	high
sub449	38	M	0	A100W0D33T250.ogv	1	0.95	1	1	0	0	0	0	1	0	high	low	med
sub449	38	M	0	A67W0D33T250.ogv	0.75	0.832	0.813	1	0	0	0	0	0	0	med	low	med
sub449	38	M	0	A100W33D0T250.ogv	0.5	0.57	0.567	1	0	0	0	0	0	0	high	med	low
sub449	38	M	0	A33W67D33T250.ogv	0.75	0.593	0.601	1	0	0	0	0	0	0	low	high	med
sub450	53	F	0	A100W33D0T250.ogv	0.5	0.614	0.406	0	0	0	1	0	0	0	high	med	low
sub450	53	F	0	A33W33D33T250.ogv	0.5	0.618	0.548	1	0	0	0	0	0	0	low	med	med
sub450	53	F	0	A67W67D33T250.ogv	1	0.899	0.966	1	0	0	0	0	0	0	med	high	med
sub451	63	F	1	A33W67D67T250.ogv	0.75	0.408	0.426	1	0	0	0	0	0	0	low	high	high
sub451	63	F	1	A33W67D0T250.ogv	1	0.5	0.5	1	0	0	0	0	0	0	low	high	low
sub451	63	F	1	A100W33D0T250.ogv	0.75	0.63	0.681	1	0	0	0	0	0	0	high	med	low
sub451	63	F	1	A100W67D67T250.ogv	0.75	0.348	0.344	1	0	0	0	0	0	0	high	high	high
sub451	63	F	1	A100W0D33T250.ogv	0.75	0.5	0.434	1	0	0	0	0	0	0	high	low	med
sub452	28	F	0	A33W0D67T250.ogv	0.5	0.381	0.65	1	0	0	0	0	0	0	low	low	high
sub452	28	F	0	A100W33D67T250.ogv	0.25	0.694	0.332	0	0	1	0	0	0	0	high	med	high
sub452	28	F	0	A33W33D67T250.ogv	0.5	0.293	0.616	1	0	0	0	0	0	0	low	med	high
sub452	28	F	0	A100W33D33T250.ogv	0.75	0.411	0.682	1	0	0	0	0	0	0	high	med	med
sub452	28	F	0	A100W0D0T250.ogv	0.75	0	0.586	1	0	0	0	0	0	0	high	low	low
sub452	28	F	0	A33W0D33T250.ogv	0.5	0.258	0.5	0	1	0	0	0	0	0	low	low	med
sub452	28	F	0	A67W67D0T250.ogv	0	0.791	0.243	0	0	1	0	0	0	0	med	high	low
sub453	28	F	1	A33W0D67T250.ogv	0.5	0.683	0.5	1	0	0	0	0	0	0	low	low	high
sub453	28	F	1	A67W0D67T250.ogv	0.75	0.771	0.854	1	0	0	0	0	0	0	med	low	high
sub453	28	F	1	A33W33D67T250.ogv	0.75	0.79	0.588	1	0	0	0	0	0	0	low	med	high
sub454	57	F	2	A33W33D67T250.ogv	0.5	0.5	0.5	0	0	0	0	0	0	1	low	med	high
sub455	26	F	0	A33W0D0T250.ogv	0.75	0.593	0.687	1	0	0	1	0	0	0	low	low	low
sub456	26	F	0	A33W33D0T250.ogv	0.25	0.334	0.459	0	1	0	0	0	0	0	low	med	low
sub456	26	F	0	A33W67D0T250.ogv	0.25	0.087	0.345	0	0	0	1	0	0	0	low	high	low
sub456	26	F	0	A67W67D0T250.ogv	0.5	0.568	0.579	1	0	0	0	0	0	0	med	high	low
sub457	50	F	1	A67W0D0T250.ogv	0.5	0.521	0.515	1	0	0	0	0	0	0	med	low	low
sub457	50	F	1	A33W0D33T250.ogv	0.25	0.448	0.5	1	0	0	0	0	0	0	low	low	med
sub458	44	F	1	A67W33D33T250.ogv	0.75	0.821	0.754	1	0	0	0	0	0	0	med	med	med
sub459	51	F	1	A67W0D33T250.ogv	0.75	0.412	0.547	1	0	0	0	0	0	0	med	low	med
sub459	51	F	1	A67W0D67T250.ogv	0.5	0.259	0.399	0	0	0	0	0	1	0	med	low	high
sub460	25	M	1	A67W67D33T250.ogv	0.75	0.629	0.702	1	0	0	0	0	0	0	med	high	med
sub460	25	M	1	A100W0D0T250.ogv	0.75	0.365	0.653	0	0	0	1	0	0	0	high	low	low
sub461	18	M	0	A33W33D33T250.ogv	0.75	1	0.402	1	0	0	0	0	0	0	low	med	med
sub461	18	M	0	A33W67D67T250.ogv	0.75	1	0	0	0	1	0	0	0	0	low	high	high
sub462	48	M	0	A33W0D0T250.ogv	0.75	0.586	0.631	0	0	0	0	0	1	0	low	low	low
sub462	48	M	0	A67W33D33T250.ogv	0.75	0.769	0.823	1	0	1	0	0	0	0	med	med	med
sub462	48	M	0	A33W0D67T250.ogv	0.25	0.357	0.32	0	0	0	0	0	0	1	low	low	high
sub462	48	M	0	A100W0D33T250.ogv	1	0.853	0.978	1	0	0	0	0	0	0	high	low	med
sub462	48	M	0	A100W0D67T250.ogv	0.25	0.405	0.288	0	0	0	0	0	0	1	high	low	high
sub463	59	F	0	A67W0D67T250.ogv	0.75	0.589	0.598	1	0	0	0	0	0	0	med	low	high
sub463	59	F	0	A33W0D67T250.ogv	0.5	0.438	0.5	1	0	0	0	0	0	0	low	low	high
sub463	59	F	0	A100W67D33T250.ogv	0.75	0.626	0.626	1	0	0	0	0	0	0	high	high	med
sub463	59	F	0	A100W33D67T250.ogv	0.75	0.645	0.646	1	0	0	0	0	0	0	high	med	high
sub463	59	F	0	A100W33D0T250.ogv	0.75	0.57	0.676	1	0	0	0	0	0	0	high	med	low
sub463	59	F	0	A67W0D0T250.ogv	0.75	0.589	0.672	1	0	0	0	0	0	0	med	low	low
sub463	59	F	0	A67W67D33T250.ogv	0.75	0.613	0.631	1	0	0	0	0	0	0	med	high	med
sub464	19	F	0	A67W67D33T250.ogv	0.5	0.135	0.135	1	0	0	0	0	0	0	med	high	med
sub464	19	F	0	A100W67D67T250.ogv	0.25	0.177	0	1	0	0	0	0	0	0	high	high	high
sub464	19	F	0	A100W67D0T250.ogv	0.5	0.831	0.447	1	0	0	0	0	0	0	high	high	low
sub465	68	F	0	A33W67D0T250.ogv	0.5	0.778	0.777	1	0	0	0	0	0	0	low	high	low
sub465	68	F	0	A67W0D67T250.ogv	0.25	0.72	0.325	0	0	0	1	0	0	0	med	low	high
sub465	68	F	0	A33W0D33T250.ogv	0.5	0.779	0.512	0	0	0	0	1	0	0	low	low	med
sub466	51	F	1	A33W67D0T250.ogv	0.75	0	0.5	0	0	0	0	0	1	1	low	high	low
sub466	51	F	1	A100W0D0T250.ogv	1	0.5	0.948	1	0	0	0	0	0	0	high	low	low
sub466	51	F	1	A67W33D33T250.ogv	0.75	0.5	0.966	1	0	0	0	0	0	0	med	med	med
sub467	62	M	0	A100W33D33T250.ogv	1	0.712	0.719	1	0	0	0	0	0	0	high	med	med
sub467	62	M	0	A67W67D67T250.ogv	0.75	0.66	0.631	1	0	0	0	0	0	0	med	high	high
sub468	19	F	0	A33W33D0T250.ogv	0.25	0	0.5	0	0	1	0	0	0	0	low	med	low
sub468	19	F	0	A67W33D0T250.ogv	0.75	0.779	0.5	1	0	0	0	0	0	0	med	med	low
sub469	52	F	0	A100W0D67T250.ogv	0.25	0.37	0.325	1	0	0	0	0	0	0	high	low	high
sub469	52	F	0	A33W0D0T250.ogv	0.25	0.262	0.5	1	0	0	0	0	0	0	low	low	low
sub469	52	F	0	A67W33D67T250.ogv	0.25	0.221	0.5	1	0	0	0	0	0	0	med	med	high
sub470	24	F	0	A100W0D67T250.ogv	0.75	0.835	0.704	1	0	0	0	0	1	0	high	low	high
sub470	24	F	0	A100W33D33T250.ogv	0.5	0.59	0.099	1	0	0	0	0	0	0	high	med	med
sub470	24	F	0	A100W67D0T250.ogv	0.75	0.642	0.564	1	0	0	0	0	0	0	high	high	low
sub471	51	F	0	A100W67D33T250.ogv	0.75	0.246	0.5	1	0	0	0	0	0	0	high	high	med
sub471	51	F	0	A67W67D33T250.ogv	0.5	0.285	0.367	1	0	0	0	0	0	0	med	high	med
sub471	51	F	0	A67W33D33T250.ogv	0.75	0.686	0.678	1	0	0	0	0	0	0	med	med	med
sub472	56	F	0	A33W33D0T250.ogv	1	0.341	0.678	1	0	0	0	0	0	0	low	med	low
sub472	56	F	0	A33W67D33T250.ogv	0.25	0.62	0.298	0	0	0	0	1	0	0	low	high	med
sub472	56	F	0	A33W33D67T250.ogv	0	0.073	0.144	0	0	0	1	0	0	0	low	med	high
sub473	46	F	0	A33W0D33T250.ogv	1	0.772	0.83	1	0	0	0	0	0	0	low	low	med
sub473	46	F	0	A100W33D33T250.ogv	1	0.711	0.76	1	0	0	0	0	0	0	high	med	med
sub474	25	F	0	A100W33D0T250.ogv	0.75	1	1	1	0	0	0	0	0	0	high	med	low
sub474	25	F	0	A33W67D67T250.ogv	0.25	0	0.295	1	0	0	1	0	0	0	low	high	high
sub475	24	F	0	A33W33D33T250.ogv	0.75	0.648	0.598	1	0	0	0	0	0	0	low	med	med
sub475	24	F	0	A33W0D0T250.ogv	0.75	0.5	0.5	0	0	0	1	0	0	0	low	low	low
sub476	35	F	1	A100W33D33T250.ogv	1	0.992	1	1	0	0	0	0	0	0	high	med	med
sub476	35	F	1	A33W0D0T250.ogv	1	1	0.604	1	0	0	0	0	0	0	low	low	low
sub477	38	M	0	A33W67D67T250.ogv	0.75	0.615	0.5	1	0	0	0	0	0	0	low	high	high
sub477	38	M	0	A100W33D0T250.ogv	0.25	0.5	0.101	1	0	0	0	0	0	0	high	med	low
sub477	38	M	0	A67W0D0T250.ogv	1	0.827	0.686	1	0	0	0	0	0	0	med	low	low
sub477	38	M	0	A100W67D33T250.ogv	0	0	0	1	0	0	0	0	0	0	high	high	med
sub478	56	M	1	A33W33D0T250.ogv	0.75	0.615	0.601	1	0	0	0	0	0	0	low	med	low
sub478	56	M	1	A33W67D67T250.ogv	1	0.692	0.724	1	0	0	0	0	0	0	low	high	high
sub478	56	M	1	A100W0D33T250.ogv	0.75	0.711	0.749	1	0	0	0	0	0	0	high	low	med
sub478	56	M	1	A100W67D33T250.ogv	1	0.935	0.801	1	0	0	0	0	0	0	high	high	med
sub479	57	F	0	A33W67D67T250.ogv	0.5	0.319	0.307	0	1	0	0	0	0	0	low	high	high
sub479	57	F	0	A100W0D67T250.ogv	0.75	0.638	0.679	1	0	0	0	0	0	0	high	low	high
sub480	47	M	0	A100W0D67T250.ogv	0.5	0.396	0.5	1	0	0	0	0	0	0	high	low	high
sub481	51	F	0	A100W33D0T250.ogv	0.75	0.303	0.5	1	0	0	0	0	0	0	high	med	low
sub481	51	F	0	A100W67D67T250.ogv	0.5	0.378	0.367	0	0	0	0	0	0	1	high	high	high
sub482	22	F	0	A67W67D67T250.ogv	0.5	0.448	0.5	1	0	0	0	0	1	0	med	high	high
sub482	22	F	0	A33W0D67T250.ogv	0.25	0.321	0.492	1	0	0	0	0	0	0	low	low	high
sub483	29	F	0	A67W67D33T250.ogv	0.75	0.918	0.5	1	0	0	0	0	0	0	med	high	med
sub483	29	F	0	A67W67D0T250.ogv	0.75	0.908	0.5	1	0	0	0	0	0	0	med	high	low
sub484	56	F	0	A100W33D0T250.ogv	0.75	0.5	0.672	1	0	0	0	0	0	0	high	med	low
sub484	56	F	0	A33W67D33T250.ogv	0.25	0.272	0.5	0	1	0	0	0	0	0	low	high	med
sub484	56	F	0	A33W33D0T250.ogv	0.75	0.771	0.791	1	0	0	0	0	0	0	low	med	low
sub484	56	F	0	A67W67D0T250.ogv	1	0.763	0.813	1	0	0	0	0	0	0	med	high	low
sub484	56	F	0	A67W0D67T250.ogv	0.25	0.239	0.5	0	0	0	1	0	0	0	med	low	high
sub485	37	M	0	A100W33D67T250.ogv	0.75	0.318	0.5	0	0	0	1	0	0	0	high	med	high
sub485	37	M	0	A100W67D0T250.ogv	0.25	0.263	0.5	0	0	0	1	0	0	0	high	high	low
sub485	37	M	0	A67W33D33T250.ogv	0.5	0.785	0.5	0	0	0	1	0	0	0	med	med	med
sub485	37	M	0	A67W33D67T250.ogv	1	1	1	1	0	0	0	0	0	0	med	med	high
sub486	44	M	0	A33W0D33T250.ogv	0.75	0.894	0.906	1	0	0	0	0	0	0	low	low	med
sub486	44	M	0	A67W67D67T250.ogv	0.75	0.802	0.306	1	0	0	0	0	0	0	med	high	high
sub486	44	M	0	A67W0D0T250.ogv	0.75	1	1	1	0	0	0	0	0	0	med	low	low
sub486	44	M	0	A100W67D0T250.ogv	0.75	0.7	0.273	1	0	0	0	0	0	0	high	high	low
sub487	50	F	0	A100W33D0T250.ogv	0.5	0.694	0.5	0	0	0	0	0	1	0	high	med	low
sub487	50	F	0	A100W0D33T250.ogv	0.75	0.972	1	1	0	0	0	0	0	0	high	low	med
sub488	52	M	0	A33W67D67T250.ogv	0.75	0.269	0.791	1	0	0	0	0	0	0	low	high	high
sub489	40	F	1	A67W33D33T250.ogv	1	1	1	1	0	0	0	0	0	0	med	med	med
sub489	40	F	1	A67W0D33T250.ogv	0.75	0.5	0.5	1	0	0	0	0	0	0	med	low	med
sub490	64	M	0	A100W33D67T250.ogv	0.75	0.623	0.605	1	0	0	0	0	0	0	high	med	high
sub490	64	M	0	A33W0D0T250.ogv	0.5	0.5	0.5	1	0	0	0	0	0	0	low	low	low
sub491	46	F	0	A33W0D33T250.ogv	0.25	0.246	0.222	1	0	0	0	0	0	0	low	low	med
sub491	46	F	0	A100W33D33T250.ogv	0.5	0.096	0.151	1	0	0	0	0	0	0	high	med	med
sub492	29	M	0	A33W0D33T250.ogv	0.5	0.533	0.451	1	0	0	1	0	0	0	low	low	med
sub492	29	M	0	A33W0D67T250.ogv	0.25	0.557	0.36	0	0	0	0	1	0	0	low	low	high
sub492	29	M	0	A67W67D67T250.ogv	0.75	0.596	0.453	1	0	0	0	0	0	0	med	high	high
sub492	29	M	0	A67W33D0T250.ogv	0.75	0.656	0.534	1	0	0	0	0	0	0	med	med	low
sub493	18	F	0	A100W33D33T250.ogv	0.5	1	0	1	0	0	0	0	0	0	high	med	med
sub493	18	F	0	A100W0D67T250.ogv	0.75	0.697	0.578	1	0	0	0	0	0	0	high	low	high
sub493	18	F	0	A33W67D0T250.ogv	0.5	0	0.437	1	0	0	0	0	0	0	low	high	low
sub494	46	F	0	A100W67D33T250.ogv	0.5	0.331	0.5	1	0	0	0	0	0	0	high	high	med
sub495	51	M	0	A33W67D67T250.ogv	0.25	0.185	0.392	1	0	0	0	0	0	0	low	high	high
sub495	51	M	0	A67W67D33T250.ogv	0.5	0.396	0.593	1	0	0	0	0	0	0	med	high	med
sub495	51	M	0	A67W33D67T250.ogv	0.75	0.377	0.657	1	0	0	0	0	0	0	med	med	high
sub496	24	M	1	A33W0D33T250.ogv	0.75	0.5	0.5	0	0	0	1	0	0	0	low	low	med
sub496	24	M	1	A67W67D0T250.ogv	0.75	0.635	0.671	0	0	0	1	0	0	0	med	high	low
sub496	24	M	1	A100W0D0T250.ogv	0.5	0.381	0.339	0	0	0	1	0	0	0	high	low	low
sub497	36	F	0	A100W67D33T250.ogv	0.25	0.12	0.256	0	0	0	0	1	0	0	high	high	med
sub497	36	F	0	A33W67D33T250.ogv	0.75	0.56	0.548	1	0	0	0	0	0	0	low	high	med
sub497	36	F	0	A67W67D0T250.ogv	0.5	0.5	0.5	0	0	0	1	0	0	0	med	high	low
sub497	36	F	0	A33W0D67T250.ogv	0.25	0.221	0.414	0	0	0	0	0	0	1	low	low	high
sub498	34	F	0	A67W67D67T250.ogv	1	1	1	1	0	0	0	0	0	0	med	high	high
sub498	34	F	0	A67W33D33T250.ogv	0.75	0.521	0.489	0	0	0	1	0	0	0	med	med	med
sub499	21	F	0	A100W67D67T250.ogv	1	0.928	0.943	1	0	0	0	0	0	0	high	high	high
sub499	21	F	0	A100W33D67T250.ogv	0.75	0.727	0.79	1	0	0	0	0	0	0	high	med	high
sub499	21	F	0	A100W67D0T250.ogv	1	0.79	0.813	1	0	0	0	0	0	0	high	high	low
sub500	20	F	0	A33W33D0T250.ogv	0.75	0.127	0.299	1	0	0	0	0	0	0	low	med	low
sub500	20	F	0	A100W67D33T250.ogv	0.5	0.619	0.228	0	1	0	0	0	0	0	high	high	med
sub500	20	F	0	A100W33D0T250.ogv	0.75	0.132	0.657	0	0	0	1	0	0	0	high	med	low
sub500	20	F	0	A100W0D0T250.ogv	0.25	0	0.389	0	0	0	1	0	0	0	high	low	low
sub500	20	F	0	A33W0D0T250.ogv	0.25	0.904	0.371	0	0	0	1	0	0	0	low	low	low
sub500	20	F	0	A33W67D0T250.ogv	0.75	0.681	0.573	0	0	0	0	0	0	1	low	high	low
sub500	20	F	0	A67W0D0T250.ogv	0.75	0.719	0.567	0	0	0	0	0	1	0	med	low	low
sub501	56	F	0	A100W0D67T250.ogv	0.25	0.142	0.5	1	0	0	0	0	0	0	high	low	high
sub501	56	F	0	A33W0D0T250.ogv	0.75	0.857	0.988	1	0	0	0	0	0	0	low	low	low
sub501	56	F	0	A33W33D67T250.ogv	0.25	0.324	0.36	1	0	0	0	0	0	0	low	med	high
sub501	56	F	0	A100W0D0T250.ogv	0.25	0.272	0.663	1	0	0	0	0	0	0	high	low	low
sub502	36	M	0	A100W67D33T250.ogv	0.75	0.376	0.443	1	0	0	0	0	0	0	high	high	med
sub502	36	M	0	A100W33D0T250.ogv	1	0.718	0.82	1	0	0	0	0	0	0	high	med	low
sub503	30	M	1	A100W0D33T250.ogv	0.5	0.345	0.099	0	0	1	0	0	0	0	high	low	med
sub503	30	M	1	A67W67D33T250.ogv	0.5	0.622	0.386	1	0	0	0	0	0	0	med	high	med
sub503	30	M	1	A33W67D67T250.ogv	0.25	0.36	0.24	0	1	0	0	0	0	0	low	high	high
sub503	30	M	1	A67W0D33T250.ogv	0.25	0.451	0.339	0	0	0	0	0	1	0	med	low	med
sub504	20	F	0	A33W0D33T250.ogv	0.25	0.296	0.369	0	0	0	0	1	0	0	low	low	med
sub504	20	F	0	A67W67D0T250.ogv	0.75	0.889	0.795	1	0	0	0	0	0	0	med	high	low
sub505	28	M	0	A100W33D0T250.ogv	0.75	0	0.479	1	0	0	0	0	0	0	high	med	low
sub505	28	M	0	A67W33D33T250.ogv	0.75	0.824	0.94	1	0	0	0	0	0	0	med	med	med
sub506	56	M	1	A33W67D67T250.ogv	0.5	0.259	0.392	0	1	0	0	0	0	0	low	high	high
sub506	56	M	1	A33W0D67T250.ogv	0.5	0.303	0.322	0	0	1	0	0	0	0	low	low	high
sub506	56	M	1	A100W0D0T250.ogv	1	0.771	0.915	1	0	0	0	0	0	0	high	low	low
sub506	56	M	1	A33W67D33T250.ogv	0.5	0.284	0.337	0	0	0	0	1	0	0	low	high	med
sub507	30	M	0	A67W0D67T250.ogv	0.75	0.361	0.5	1	0	0	0	0	0	0	med	low	high
sub507	30	M	0	A67W67D33T250.ogv	0.75	0.81	0.743	1	0	0	0	0	0	0	med	high	med
sub507	30	M	0	A33W67D67T250.ogv	0.75	0.732	0.784	1	0	0	0	0	0	0	low	high	high
sub508	21	F	0	A100W67D67T250.ogv	0.5	0.298	0	0	0	0	0	0	0	1	high	high	high
sub509	23	F	0	A67W33D33T250.ogv	0.75	0.56	0.437	1	0	0	1	0	0	0	med	med	med
sub509	23	F	0	A67W0D67T250.ogv	1	0.845	0.153	1	0	0	0	0	0	0	med	low	high
sub509	23	F	0	A33W0D33T250.ogv	0.5	0.505	0.068	0	0	0	1	0	0	0	low	low	med
sub510	32	M	0	A33W0D0T250.ogv	0.5	0.582	0.531	1	0	0	0	0	0	0	low	low	low
sub510	32	M	0	A67W67D33T250.ogv	0.75	0.783	0.708	1	0	0	0	0	0	0	med	high	med
sub511	25	F	0	A33W0D33T250.ogv	0.75	0.418	0.672	0	1	0	0	0	0	0	low	low	med
sub511	25	F	0	A100W67D67T250.ogv	0.25	0.276	0.278	0	0	0	0	0	0	1	high	high	high
sub512	46	F	0	A33W67D0T250.ogv	0.25	0.219	0.55	0	0	0	1	0	0	0	low	high	low
sub512	46	F	0	A67W33D33T250.ogv	0.75	0.771	0.789	1	0	0	0	0	0	0	med	med	med
sub513	18	F	0	A33W33D67T250.ogv	0.25	0	0.246	0	0	0	0	0	0	1	low	med	high
sub513	18	F	0	A100W0D67T250.ogv	1	1	1	1	0	0	1	0	0	0	high	low	high
sub514	52	F	0	A33W67D67T250.ogv	0.25	0.05	0.453	0	0	0	1	0	0	0	low	high	high
sub514	52	F	0	A67W0D0T250.ogv	0.75	0.548	0.566	1	0	0	0	0	0	0	med	low	low
sub514	52	F	0	A33W67D0T250.ogv	0.75	0.619	0.66	1	0	0	0	0	0	0	low	high	low
sub514	52	F	0	A67W67D33T250.ogv	0.75	0.895	0.734	1	0	0	0	0	0	0	med	high	med
sub515	22	M	0	A100W33D0T250.ogv	0.5	0.757	0.668	0	0	0	1	0	0	0	high	med	low
sub515	22	M	0	A33W67D67T250.ogv	0.75	0.753	0.709	1	0	0	0	0	0	0	low	high	high
sub515	22	M	0	A67W0D33T250.ogv	0.75	0.634	0.629	0	0	0	1	0	0	0	med	low	med
sub516	48	M	0	A33W67D33T250.ogv	0.5	0.233	0.255	1	0	0	0	0	0	0	low	high	med
sub516	48	M	0	A67W67D0T250.ogv	0.75	0.623	0.626	1	0	0	0	0	0	0	med	high	low
sub516	48	M	0	A100W33D67T250.ogv	0.5	0.691	0.634	1	0	0	0	0	0	0	high	med	high
sub516	48	M	0	A33W67D67T250.ogv	0.5	0.5	0.5	0	0	0	0	0	1	0	low	high	high
sub516	48	M	0	A100W33D0T250.ogv	0.5	0.672	0.751	0	1	0	0	0	0	0	high	med	low
sub517	45	F	1	A100W67D33T250.ogv	0.25	0	0.19	1	0	0	0	0	0	0	high	high	med
sub517	45	F	1	A100W67D0T250.ogv	0.75	0.64	0.648	1	0	0	0	0	0	0	high	high	low
sub517	45	F	1	A33W0D0T250.ogv	0.75	0.875	0.661	0	1	0	0	0	0	0	low	low	low
sub518	47	F	0	A100W33D33T250.ogv	1	1	1	1	0	0	0	0	0	0	high	med	med
sub518	47	F	0	A33W0D0T250.ogv	0.5	0.427	0.5	0	0	0	0	0	1	0	low	low	low
sub518	47	F	0	A100W33D0T250.ogv	0.75	0.5	0.458	1	0	0	0	0	0	0	high	med	low
sub519	50	M	0	A67W33D0T250.ogv	0.5	0.588	0.567	1	0	0	0	0	0	0	med	med	low
sub519	50	M	0	A100W0D67T250.ogv	0.75	0.78	0.738	1	0	0	0	0	0	0	high	low	high
sub519	50	M	0	A100W0D0T250.ogv	0.75	0.604	0.577	1	0	0	0	0	0	0	high	low	low
sub519	50	M	0	A33W33D33T250.ogv	0.75	0.727	0.447	1	0	0	0	0	0	0	low	med	med
sub519	50	M	0	A33W67D67T250.ogv	1	0.893	0.839	1	0	0	0	0	0	0	low	high	high
sub520	28	F	1	A67W33D0T250.ogv	0.75	0.601	0.575	1	0	0	0	0	0	0	med	med	low
sub520	28	F	1	A33W67D67T250.ogv	0.75	0.763	0.795	1	0	0	0	0	0	0	low	high	high
sub520	28	F	1	A100W33D67T250.ogv	1	0.419	0.641	1	0	0	0	0	0	0	high	med	high
sub520	28	F	1	A33W67D33T250.ogv	0.75	0.847	0.86	1	0	0	0	0	0	0	low	high	med
sub520	28	F	1	A33W33D33T250.ogv	1	0.828	0.744	1	0	0	0	0	0	0	low	med	med
sub520	28	F	1	A100W67D0T250.ogv	0.25	0.418	0.392	0	0	0	0	0	0	1	high	high	low
sub521	63	F	0	A33W67D0T250.ogv	0.75	0.72	0.701	1	0	0	0	0	0	0	low	high	low
sub521	63	F	0	A100W33D33T250.ogv	1	1	1	1	0	0	0	0	0	0	high	med	med
sub522	54	F	0	A67W33D33T250.ogv	0.75	0.721	0.794	1	0	0	0	0	0	0	med	med	med
sub522	54	F	0	A33W67D67T250.ogv	1	0.802	0.936	1	0	0	0	0	0	0	low	high	high
sub522	54	F	0	A33W67D33T250.ogv	0	0.333	0.312	0	0	0	0	0	0	1	low	high	med
sub523	56	M	0	A100W0D67T250.ogv	1	0.905	0.708	1	0	0	0	0	0	0	high	low	high
sub523	56	M	0	A67W67D33T250.ogv	0.75	0.742	0.505	0	0	0	0	0	1	0	med	high	med
sub524	40	F	0	A67W33D0T250.ogv	0.75	0.8	0.831	1	0	0	0	0	0	0	med	med	low
sub525	50	F	0	A100W0D0T250.ogv	0.75	0.626	0.678	1	0	0	0	0	0	0	high	low	low
sub525	50	F	0	A100W67D0T250.ogv	0.5	0.5	0.5	1	0	0	0	0	0	0	high	high	low
sub526	50	F	0	A33W33D67T250.ogv	0.75	0.5	0.644	1	0	0	0	0	0	0	low	med	high
sub526	50	F	0	A67W0D0T250.ogv	0.75	0.746	0.744	1	0	0	0	0	0	0	med	low	low
sub526	50	F	0	A33W33D0T250.ogv	1	0.783	0.783	1	0	0	0	0	0	0	low	med	low
sub526	50	F	0	A100W67D0T250.ogv	0.25	0	0.083	0	0	0	1	0	0	0	high	high	low
sub527	52	F	1	A67W67D33T250.ogv	0.75	0.614	0.493	0	0	0	0	0	1	0	med	high	med
sub527	52	F	1	A33W0D67T250.ogv	0.5	0.597	0.597	0	0	0	0	0	1	0	low	low	high
sub528	37	F	0	A100W33D33T250.ogv	0.75	0.8	0.742	1	0	0	0	0	0	0	high	med	med
sub528	37	F	0	A33W67D0T250.ogv	0.75	1	0.648	1	0	0	0	0	0	0	low	high	low
sub528	37	F	0	A67W0D0T250.ogv	0.75	0.578	0.585	1	0	0	0	0	0	0	med	low	low
sub528	37	F	0	A100W33D0T250.ogv	0.75	0.846	0.702	1	0	0	0	0	0	0	high	med	low
sub529	31	F	0	A100W67D0T250.ogv	0.75	0.603	0.567	1	0	0	0	1	0	0	high	high	low
sub529	31	F	0	A33W0D0T250.ogv	1	0.744	0.5	1	1	0	0	0	0	0	low	low	low
sub529	31	F	0	A67W67D0T250.ogv	0.75	0.622	0.863	1	0	0	0	0	0	0	med	high	low
sub530	41	M	0	A100W0D67T250.ogv	0.75	0.611	0.694	1	0	0	0	0	0	0	high	low	high
sub531	55	F	2	A100W33D0T250.ogv	0.75	0.908	0.129	1	0	0	0	0	0	0	high	med	low
sub531	55	F	2	A67W67D0T250.ogv	0.75	0.823	0.19	1	0	0	0	0	0	0	med	high	low
sub532	54	F	0	A67W33D33T250.ogv	0.75	0.601	0.623	1	0	0	0	0	0	0	med	med	med
sub532	54	F	0	A33W0D0T250.ogv	0.75	0.631	0.756	1	0	0	0	0	0	0	low	low	low
sub532	54	F	0	A33W0D33T250.ogv	0.25	0.085	0.21	0	0	0	1	0	0	0	low	low	med
sub533	36	F	0	A100W0D0T250.ogv	0.5	0.348	0.351	1	0	0	0	0	0	0	high	low	low
sub533	36	F	0	A67W0D67T250.ogv	0.75	1	0.921	1	0	0	0	0	0	0	med	low	high
sub533	36	F	0	A33W33D0T250.ogv	0.5	0.949	0.724	1	0	0	0	0	0	0	low	med	low
sub534	64	F	0	A33W67D33T250.ogv	1	0.752	0.917	1	0	0	0	0	0	0	low	high	med
sub534	64	F	0	A100W67D67T250.ogv	0.75	0.029	0.24	1	0	0	0	0	0	0	high	high	high
sub534	64	F	0	A67W0D67T250.ogv	0.75	0.348	0.446	1	0	0	0	0	0	0	med	low	high
sub535	36	M	0	A67W67D0T250.ogv	0	0	0.5	0	0	0	0	0	0	1	med	high	low
sub535	36	M	0	A67W33D33T250.ogv	0.75	0.924	0.751	1	0	0	0	0	0	0	med	med	med
sub535	36	M	0	A100W0D67T250.ogv	0.75	0.932	0.713	1	0	0	0	0	0	0	high	low	high
sub536	23	F	0	A67W33D33T250.ogv	0.75	0.386	0.618	0	0	0	0	0	1	0	med	med	med
sub536	23	F	0	A33W33D67T250.ogv	0.5	0.337	0.552	1	0	0	0	1	0	0	low	med	high
sub536	23	F	0	A33W0D33T250.ogv	0.75	0.564	0.738	1	0	0	0	0	0	0	low	low	med
sub536	23	F	0	A67W0D0T250.ogv	0.75	0.414	0.652	1	1	0	0	0	0	0	med	low	low
sub536	23	F	0	A100W67D0T250.ogv	0.25	0.299	0.5	0	0	0	1	0	0	0	high	high	low
sub536	23	F	0	A67W0D33T250.ogv	0.75	0.547	0.583	0	0	0	0	0	1	0	med	low	med
sub537	18	F	0	A67W0D33T250.ogv	0.75	0.713	0.589	0	0	0	1	0	0	0	med	low	med
sub537	18	F	0	A100W0D67T250.ogv	1	0.811	0.5	1	0	0	0	0	0	0	high	low	high
sub537	18	F	0	A100W0D0T250.ogv	0.75	0.63	0.5	1	1	0	0	0	0	0	high	low	low
sub537	18	F	0	A33W33D33T250.ogv	0.5	0.5	0.5	1	0	0	0	0	0	0	low	med	med
sub537	18	F	0	A33W33D67T250.ogv	0.5	0.5	0.5	0	0	0	1	0	0	0	low	med	high
sub538	55	F	0	A100W33D0T250.ogv	0.5	0.765	0.823	1	0	0	0	0	0	0	high	med	low
sub538	55	F	0	A67W67D0T250.ogv	0.5	0.5	0.5	0	0	0	0	1	0	0	med	high	low
sub538	55	F	0	A67W67D67T250.ogv	1	1	1	1	0	0	0	0	0	0	med	high	high
sub538	55	F	0	A100W33D33T250.ogv	1	1	1	1	0	0	0	0	0	0	high	med	med
sub539	54	M	0	A33W33D67T250.ogv	0.75	0.876	0.883	1	0	0	0	0	0	0	low	med	high
sub539	54	M	0	A100W67D0T250.ogv	1	0.982	1	1	0	0	0	0	0	0	high	high	low
sub540	48	F	1	A100W0D67T250.ogv	0.75	0.656	0.577	0	0	0	0	0	1	0	high	low	high
sub541	47	M	0	A33W0D33T250.ogv	0.75	0.567	0.612	1	0	0	1	0	0	1	low	low	med
sub542	24	F	0	A67W33D33T250.ogv	0.5	0	0.273	0	0	0	1	0	0	0	med	med	med
sub542	24	F	0	A100W33D33T250.ogv	0.75	0.686	0.5	1	0	0	0	0	0	0	high	med	med
sub542	24	F	0	A100W67D33T250.ogv	0.75	0.657	0.642	1	0	0	0	0	0	0	high	high	med
sub543	39	M	0	A33W33D67T250.ogv	0.5	0.423	0.38	0	0	0	0	0	1	0	low	med	high
sub543	39	M	0	A67W0D33T250.ogv	1	1	1	1	0	0	0	0	0	0	med	low	med
sub543	39	M	0	A100W0D33T250.ogv	1	1	1	1	0	0	0	0	1	0	high	low	med
sub544	43	F	0	A33W33D67T250.ogv	0.75	0.667	0.655	1	0	0	0	0	0	0	low	med	high
sub544	43	F	0	A33W67D0T250.ogv	0.75	0.78	0.779	1	0	0	0	0	0	0	low	high	low
sub544	43	F	0	A100W0D0T250.ogv	1	0.932	0.889	1	0	0	0	0	0	0	high	low	low
sub544	43	F	0	A33W0D0T250.ogv	0.75	0.827	0.826	1	0	0	0	0	0	0	low	low	low
sub545	23	F	0	A33W0D0T250.ogv	0.25	0.692	0.552	0	1	0	1	0	0	0	low	low	low
sub545	23	F	0	A100W67D0T250.ogv	1	0.828	0.634	0	0	1	0	0	0	0	high	high	low
sub545	23	F	0	A100W67D33T250.ogv	1	0	0	0	0	1	0	0	0	0	high	high	med
sub545	23	F	0	A67W67D33T250.ogv	0.25	0.153	0.142	0	0	0	1	0	0	0	med	high	med
sub545	23	F	0	A67W33D67T250.ogv	1	0.823	0.853	1	0	0	0	0	0	0	med	med	high
sub545	23	F	0	A33W33D67T250.ogv	0.75	0.36	0.478	1	0	0	1	0	0	0	low	med	high
sub545	23	F	0	A67W67D67T250.ogv	0.5	0.544	0.131	0	0	0	1	0	1	0	med	high	high
sub546	52	F	0	A100W33D33T250.ogv	0.75	0.745	0.756	1	0	0	0	0	0	0	high	med	med
sub546	52	F	0	A33W33D0T250.ogv	0.5	0.362	0.434	0	0	0	0	0	1	0	low	med	low
sub546	52	F	0	A33W0D33T250.ogv	0.25	0.299	0.408	0	0	0	1	0	0	0	low	low	med
sub547	47	F	0	A67W0D67T250.ogv	1	1	1	1	0	0	0	0	0	0	med	low	high
sub548	46	F	0	A67W33D0T250.ogv	0.75	0.702	0.82	1	0	0	0	0	0	0	med	med	low
sub548	46	F	0	A33W0D67T250.ogv	0.75	0.661	0.65	0	0	0	0	0	1	0	low	low	high
sub548	46	F	0	A67W67D67T250.ogv	0	0.243	0.289	0	0	0	0	0	0	1	med	high	high
sub549	35	F	0	A100W33D33T250.ogv	1	1	1	1	0	0	0	0	0	0	high	med	med
sub549	35	F	0	A100W33D0T250.ogv	0.75	0.421	0.711	1	0	0	0	0	0	0	high	med	low
sub550	37	F	0	A100W67D33T250.ogv	0.5	0.5	0.5	1	0	0	0	0	0	0	high	high	med
sub550	37	F	0	A33W33D33T250.ogv	0.5	0.663	0.731	1	0	0	0	0	0	0	low	med	med
sub550	37	F	0	A100W33D0T250.ogv	0.5	0.633	0.65	1	0	0	0	0	0	0	high	med	low
sub551	22	F	0	A67W0D0T250.ogv	0.75	0.679	0.731	1	0	0	0	0	0	0	med	low	low
sub551	22	F	0	A67W0D67T250.ogv	0.5	0.5	0.5	1	0	0	0	0	0	0	med	low	high
sub552	51	F	0	A33W0D67T250.ogv	0.25	0.5	0.289	0	0	0	1	0	0	0	low	low	high
sub552	51	F	0	A33W0D33T250.ogv	0.75	0.615	0.6	1	0	0	0	0	0	0	low	low	med
sub552	51	F	0	A33W67D33T250.ogv	0.75	0.683	0.739	1	0	0	0	0	0	0	low	high	med
sub552	51	F	0	A33W0D0T250.ogv	0.75	0.692	0.644	1	0	0	0	0	0	0	low	low	low
sub553	36	M	0	A67W0D33T250.ogv	0.25	0.325	0.38	0	0	0	0	0	0	1	med	low	med
sub553	36	M	0	A33W0D67T250.ogv	0.25	0.41	0.319	0	0	0	0	0	0	1	low	low	high
sub553	36	M	0	A33W33D67T250.ogv	0.25	0.352	0.273	0	0	0	0	0	0	1	low	med	high
sub553	36	M	0	A67W67D33T250.ogv	0.25	0.333	0.391	0	0	0	0	0	0	1	med	high	med
sub554	69	M	0	A33W67D33T250.ogv	0.5	0.291	0.597	0	0	0	0	0	1	0	low	high	med
sub554	69	M	0	A100W0D67T250.ogv	0.75	0.873	0.884	1	0	0	0	0	0	0	high	low	high
sub554	69	M	0	A33W67D0T250.ogv	0.5	0.59	0.591	1	0	0	0	0	0	0	low	high	low
sub554	69	M	0	A33W0D33T250.ogv	0.5	0.5	0.605	0	0	0	0	0	1	0	low	low	med
sub554	69	M	0	A67W0D67T250.ogv	0.5	0.597	0.54	0	0	0	0	0	1	0	med	low	high
sub555	62	F	0	A67W33D67T250.ogv	0.75	0.677	0.5	0	0	0	0	0	1	0	med	med	high
sub556	60	M	0	A100W0D67T250.ogv	1	0.705	0.632	1	0	0	0	0	1	0	high	low	high
sub556	60	M	0	A67W0D33T250.ogv	0.75	0.678	0.817	1	0	0	0	0	0	0	med	low	med
sub557	19	F	0	A100W33D0T250.ogv	1	0.88	0.839	1	0	0	0	0	0	0	high	med	low
sub557	19	F	0	A67W0D67T250.ogv	1	0.86	0.835	1	0	0	0	0	0	0	med	low	high
sub557	19	F	0	A33W33D0T250.ogv	0.5	0.626	0.5	1	0	0	1	0	0	0	low	med	low
sub558	21	M	2	A33W0D0T250.ogv	0.75	0.678	0.7	1	0	0	1	0	0	0	low	low	low
sub558	21	M	2	A33W0D67T250.ogv	0.5	0.5	0.5	0	0	0	1	0	0	0	low	low	high
sub558	21	M	2	A67W0D67T250.ogv	0.75	0.5	0.5	1	0	0	0	0	0	0	med	low	high
sub559	65	F	0	A100W0D33T250.ogv	0.5	0.339	0.5	1	0	0	0	0	0	0	high	low	med
sub560	26	M	5	A67W33D0T250.ogv	0.75	0.026	0.241	1	0	0	0	0	0	0	med	med	low
sub560	26	M	5	A100W67D67T250.ogv	0.5	0.5	0.12	1	0	0	0	0	1	0	high	high	high
sub560	26	M	5	A100W33D0T250.ogv	0.75	0.396	0.666	1	0	0	0	0	0	0	high	med	low
sub560	26	M	5	A33W67D0T250.ogv	0.25	0.5	0.185	1	1	1	0	0	1	1	low	high	low
sub561	30	F	0	A100W0D33T250.ogv	1	1	1	1	0	0	0	0	0	0	high	low	med
sub562	30	F	2	A100W0D67T250.ogv	0.25	0.384	0.388	0	0	0	0	0	1	0	high	low	high
sub562	30	F	2	A67W67D67T250.ogv	0.25	0.557	0.44	0	0	0	0	0	1	0	med	high	high
sub562	30	F	2	A33W33D33T250.ogv	0.5	0.594	0.581	0	1	0	0	0	0	0	low	med	med
sub562	30	F	2	A33W33D67T250.ogv	0.25	0.615	0.427	0	0	0	0	0	0	1	low	med	high
sub563	22	F	0	A33W0D33T250.ogv	0.25	0.229	0.496	1	0	0	0	0	0	0	low	low	med
sub564	56	F	0	A67W33D67T250.ogv	0.75	0.605	0.585	1	0	0	0	0	0	0	med	med	high
sub565	38	M	1	A100W33D0T250.ogv	0.75	0.24	0.772	1	0	0	0	0	0	0	high	med	low
sub565	38	M	1	A67W33D0T250.ogv	1	1	1	1	0	0	0	0	0	0	med	med	low
sub566	49	F	0	A33W67D0T250.ogv	0.25	0	0.132	0	0	0	0	1	0	1	low	high	low
sub566	49	F	0	A33W0D67T250.ogv	0	0	0	0	0	0	0	1	0	0	low	low	high
sub566	49	F	0	A100W0D33T250.ogv	0.25	0.207	0.174	0	0	0	1	0	0	0	high	low	med
sub566	49	F	0	A33W33D0T250.ogv	0	0.153	0.199	0	0	0	1	0	0	0	low	med	low
sub566	49	F	0	A67W0D0T250.ogv	0.5	0.319	0.51	0	0	0	0	0	1	0	med	low	low
sub566	49	F	0	A33W33D67T250.ogv	0.75	0.753	0.653	1	0	0	0	0	0	0	low	med	high
sub567	39	F	0	A67W0D33T250.ogv	0.75	0.731	0.712	1	0	0	0	0	0	0	med	low	med
sub567	39	F	0	A100W0D67T250.ogv	0.75	0.61	0.579	1	0	0	0	0	0	0	high	low	high
sub567	39	F	0	A100W67D0T250.ogv	0.25	0.619	0.419	0	0	1	0	0	0	0	high	high	low
sub567	39	F	0	A100W33D0T250.ogv	0.25	0.61	0.371	0	0	0	0	0	0	1	high	med	low
sub567	39	F	0	A33W33D67T250.ogv	0.5	0.598	0.593	0	0	0	0	0	1	0	low	med	high
sub567	39	F	0	A67W0D0T250.ogv	0.25	0.58	0.42	0	0	0	1	0	0	0	med	low	low
sub568	23	F	0	A67W0D33T250.ogv	0.25	0.369	0.5	0	0	0	0	0	0	1	med	low	med
sub568	23	F	0	A67W67D67T250.ogv	0.5	0.693	0.5	0	0	1	0	0	0	0	med	high	high
sub569	33	M	1	A67W33D33T250.ogv	0.5	0.536	0.547	0	0	0	1	0	0	0	med	med	med
sub569	33	M	1	A100W0D33T250.ogv	0.5	0.549	0.541	0	0	0	1	0	0	0	high	low	med
sub570	53	F	0	A33W67D33T250.ogv	0.75	0.877	0.903	1	0	0	0	0	0	0	low	high	med
sub570	53	F	0	A67W0D0T250.ogv	0.75	0.839	0.81	1	0	0	0	0	0	0	med	low	low
sub570	53	F	0	A67W33D33T250.ogv	1	0.926	0.905	1	0	0	0	0	0	0	med	med	med
sub571	29	F	0	A67W67D0T250.ogv	0.5	0.34	0.317	1	0	0	0	0	0	0	med	high	low
sub571	29	F	0	A33W0D0T250.ogv	0.75	0.556	0.5	1	0	0	0	0	0	0	low	low	low
sub571	29	F	0	A67W67D33T250.ogv	0.75	0.427	0.354	1	0	0	0	0	0	0	med	high	med
sub571	29	F	0	A100W0D33T250.ogv	0.75	0.451	0.5	1	0	0	0	0	0	0	high	low	med
sub572	39	M	2	A100W0D0T250.ogv	0.75	0.144	0.445	1	0	0	0	0	0	0	high	low	low
sub572	39	M	2	A100W33D33T250.ogv	0.75	0.5	0.5	1	0	0	0	0	0	0	high	med	med
sub572	39	M	2	A33W0D33T250.ogv	0.75	0.75	0.689	1	0	0	0	0	0	0	low	low	med
sub572	39	M	2	A67W33D0T250.ogv	0.75	0.612	0.5	1	0	0	0	0	0	0	med	med	low
sub573	59	F	1	A67W0D0T250.ogv	0.75	0.648	0.668	1	0	0	0	0	0	0	med	low	low
sub573	59	F	1	A100W67D67T250.ogv	0.25	0.165	0.341	1	0	0	0	0	0	0	high	high	high
sub573	59	F	1	A67W33D0T250.ogv	0.75	0.616	0.605	1	0	0	0	0	0	0	med	med	low
sub574	28	M	0	A67W33D67T250.ogv	0.5	0.629	0.5	1	0	0	0	0	0	0	med	med	high
sub574	28	M	0	A100W67D67T250.ogv	0.5	0.603	0.403	1	0	0	0	0	0	0	high	high	high
sub574	28	M	0	A67W0D0T250.ogv	1	0.884	0.923	1	0	0	0	0	0	0	med	low	low
sub575	45	M	0	A67W0D33T250.ogv	1	1	0.745	1	0	0	0	0	0	0	med	low	med
sub576	52	M	0	A67W0D0T250.ogv	0.75	0.931	0.769	1	0	0	0	0	0	0	med	low	low
sub576	52	M	0	A33W33D0T250.ogv	0.5	0.17	0.5	1	0	0	0	0	0	0	low	med	low
sub577	28	M	0	A100W0D67T250.ogv	0.5	0.154	0.292	0	0	0	0	0	0	1	high	low	high
sub577	28	M	0	A67W0D0T250.ogv	0.5	0.585	0.619	0	0	0	1	0	0	0	med	low	low
sub577	28	M	0	A100W33D33T250.ogv	0.75	0.746	0.57	1	0	0	0	0	0	0	high	med	med
sub578	65	F	0	A100W0D33T250.ogv	0.25	0.188	0.335	0	0	0	0	0	1	0	high	low	med
sub578	65	F	0	A33W67D33T250.ogv	0.5	0.407	0.418	1	0	0	0	0	0	0	low	high	med
sub578	65	F	0	A33W67D67T250.ogv	0.5	0.5	0.5	1	0	0	0	0	0	0	low	high	high
sub578	65	F	0	A33W0D67T250.ogv	0.5	0.328	0.327	0	0	0	0	0	0	1	low	low	high
sub578	65	F	0	A67W33D33T250.ogv	0.5	0.5	0.5	1	0	0	0	0	0	0	med	med	med
sub578	65	F	0	A67W33D67T250.ogv	0.75	0.5	0.5	1	0	0	0	0	0	0	med	med	high
sub579	34	F	0	A33W67D67T250.ogv	0.75	0.734	0.708	1	0	0	0	0	0	0	low	high	high
sub579	34	F	0	A100W0D67T250.ogv	0.75	0.673	0.683	1	0	0	0	0	0	0	high	low	high
sub579	34	F	0	A33W0D33T250.ogv	0.75	0.933	0.916	1	0	0	0	0	0	0	low	low	med
sub579	34	F	0	A67W33D33T250.ogv	0.75	0.79	0.798	0	0	0	1	0	0	0	med	med	med
sub580	20	M	1	A67W0D67T250.ogv	1	1	1	1	0	0	0	0	0	0	med	low	high
sub580	20	M	1	A100W33D0T250.ogv	1	1	1	1	0	0	0	0	1	0	high	med	low
sub580	20	M	1	A100W67D0T250.ogv	0.75	1	0.185	1	0	0	0	0	0	0	high	high	low
sub580	20	M	1	A33W67D33T250.ogv	0.75	1	0.626	1	0	0	0	0	1	0	low	high	med
sub580	20	M	1	A67W67D0T250.ogv	0.5	1	1	0	1	0	0	0	0	0	med	high	low
sub581	50	M	0	A33W33D67T250.ogv	0.5	0.385	0.626	1	0	0	0	0	0	0	low	med	high
sub581	50	M	0	A33W33D33T250.ogv	0.75	0.588	0.629	1	0	0	0	0	0	0	low	med	med
sub581	50	M	0	A100W67D33T250.ogv	0.75	0.573	0.474	1	0	0	0	0	0	0	high	high	med
sub581	50	M	0	A33W33D0T250.ogv	0.75	0.568	0.661	1	0	0	0	0	0	0	low	med	low
sub581	50	M	0	A33W0D67T250.ogv	0.75	0.592	0.447	1	0	0	0	0	0	0	low	low	high
sub582	27	M	0	A100W0D33T250.ogv	0.75	0.236	0.354	1	0	0	0	0	0	0	high	low	med
sub582	27	M	0	A100W67D0T250.ogv	0.5	0.235	0.5	1	0	0	0	0	0	0	high	high	low
sub583	36	M	0	A67W67D67T250.ogv	0.75	0.62	0.623	1	0	0	0	0	0	0	med	high	high
sub583	36	M	0	A67W67D0T250.ogv	0.5	0.622	0.659	0	0	0	0	0	1	0	med	high	low
sub584	22	F	0	A67W0D67T250.ogv	0.75	0.142	0.574	1	0	0	0	0	0	0	med	low	high
sub584	22	F	0	A33W0D0T250.ogv	0.5	0.562	0.537	0	0	0	1	0	0	0	low	low	low
sub585	49	F	0	A100W67D33T250.ogv	0.75	1	1	1	0	0	0	0	0	0	high	high	med
sub585	49	F	0	A100W0D67T250.ogv	0.25	0.213	0.205	0	0	0	1	0	0	0	high	low	high
sub586	32	F	0	A33W67D0T250.ogv	0.5	0.5	0.237	0	0	0	0	0	0	1	low	high	low
sub586	32	F	0	A33W33D33T250.ogv	0	0	0.5	0	0	0	1	0	0	0	low	med	med
sub586	32	F	0	A33W0D33T250.ogv	0.5	0.419	0.5	0	0	0	0	0	0	1	low	low	med
sub586	32	F	0	A33W33D0T250.ogv	0.5	0.5	0.5	0	0	0	0	1	0	0	low	med	low
sub587	26	M	1	A100W67D67T250.ogv	0.25	0.221	0.191	0	0	1	0	0	0	0	high	high	high
sub587	26	M	1	A100W0D67T250.ogv	0.5	0.615	0.629	1	0	0	0	0	0	0	high	low	high
sub587	26	M	1	A33W0D33T250.ogv	0.5	0.451	0.438	0	0	0	1	0	0	0	low	low	med
sub587	26	M	1	A100W33D0T250.ogv	0.25	0.393	0.256	1	0	1	0	1	0	0	high	med	low
sub587	26	M	1	A33W33D67T250.ogv	0.5	0.562	0.451	1	0	0	0	0	0	0	low	med	high
sub588	27	F	1	A67W0D67T250.ogv	0.75	0.713	0.775	1	0	0	0	0	0	0	med	low	high
sub588	27	F	1	A33W33D0T250.ogv	0.75	0.788	0.865	1	0	0	0	0	0	0	low	med	low
sub588	27	F	1	A100W0D0T250.ogv	0.75	0.788	0.787	1	0	0	0	0	0	0	high	low	low
sub589	41	M	0	A67W67D33T250.ogv	0.75	0.432	0.623	1	0	0	0	0	0	0	med	high	med
sub589	41	M	0	A33W33D33T250.ogv	0.25	0.187	0.33	0	0	0	1	0	0	0	low	med	med
sub589	41	M	0	A67W0D33T250.ogv	0.75	0.605	0.574	1	0	0	0	0	1	0	med	low	med
sub589	41	M	0	A33W0D0T250.ogv	0.25	0.359	0.434	0	0	0	0	1	0	1	low	low	low
sub590	45	M	1	A67W67D0T250.ogv	0.75	0.295	0.268	1	0	0	0	0	0	0	med	high	low
sub590	45	M	1	A67W0D0T250.ogv	0.75	0.652	0.5	0	0	0	0	0	1	0	med	low	low
sub591	33	F	0	A67W67D33T250.ogv	0.5	0.749	0.724	1	1	0	0	0	0	0	med	high	med
sub591	33	F	0	A67W33D33T250.ogv	1	0.97	1	1	0	0	1	0	0	0	med	med	med
sub592	27	F	0	A100W33D67T250.ogv	1	0.814	0.653	1	0	0	0	0	0	0	high	med	high
sub592	27	F	0	A67W67D67T250.ogv	0.75	0.021	0.292	1	0	0	0	0	0	0	med	high	high
sub593	24	M	0	A33W67D0T250.ogv	0.5	0.339	0.5	1	0	0	0	0	0	0	low	high	low
sub593	24	M	0	A100W67D67T250.ogv	0.75	0.853	0.256	1	0	0	0	0	1	0	high	high	high
sub593	24	M	0	A33W33D0T250.ogv	1	0.989	1	1	0	0	0	0	0	0	low	med	low
sub594	20	F	0	A33W33D33T250.ogv	0.25	0.611	0.348	1	0	0	0	0	0	0	low	med	med
sub594	20	F	0	A100W67D0T250.ogv	0.75	0.775	0.655	1	0	0	0	0	0	0	high	high	low
sub594	20	F	0	A67W67D0T250.ogv	0.75	0.649	0.69	1	0	0	0	0	0	0	med	high	low
sub595	51	F	0	A100W33D67T250.ogv	0.5	0.36	0.373	0	0	0	0	0	1	0	high	med	high
sub595	51	F	0	A100W0D67T250.ogv	0.75	0.98	0.704	1	0	0	0	0	0	0	high	low	high
sub595	51	F	0	A33W0D0T250.ogv	0.5	1	0.658	1	0	0	0	0	0	0	low	low	low
sub595	51	F	0	A33W33D0T250.ogv	0.75	0.402	0.575	1	0	0	0	0	0	0	low	med	low
sub595	51	F	0	A100W67D33T250.ogv	0.5	0	0.5	1	0	0	0	0	0	0	high	high	med
sub595	51	F	0	A100W33D33T250.ogv	0.5	0.08	0.5	1	0	0	0	0	0	0	high	med	med
sub596	54	F	0	A100W33D33T250.ogv	0.5	0.208	0.712	1	0	0	0	0	0	0	high	med	med
sub596	54	F	0	A100W67D0T250.ogv	0.5	0	0.245	1	0	0	0	0	0	0	high	high	low
sub596	54	F	0	A67W0D67T250.ogv	0.25	0.123	0.245	1	0	0	0	0	0	0	med	low	high
sub597	34	M	0	A67W33D0T250.ogv	0.75	0.631	0.622	1	0	0	0	0	0	1	med	med	low
sub597	34	M	0	A33W67D0T250.ogv	0.75	0.601	0.638	1	0	0	0	0	0	0	low	high	low
sub597	34	M	0	A67W0D67T250.ogv	0.75	0.56	0.604	0	0	0	1	0	0	1	med	low	high
sub598	37	M	1	A100W0D0T250.ogv	0.5	0.633	0.285	1	0	0	0	0	0	0	high	low	low
sub598	37	M	1	A67W67D33T250.ogv	0.5	0.596	0.306	1	0	0	0	0	0	0	med	high	med
sub599	23	F	0	A33W67D33T250.ogv	0.75	0.597	0.63	1	0	0	0	0	0	0	low	high	med
sub599	23	F	0	A67W33D67T250.ogv	0.75	0.62	0.575	1	0	0	0	0	0	0	med	med	high
sub600	36	M	0	A67W0D67T250.ogv	0.5	0.356	0.378	0	0	0	1	0	0	0	med	low	high
sub600	36	M	0	A67W0D0T250.ogv	0.5	0.577	0.5	1	0	0	0	0	0	0	med	low	low
sub600	36	M	0	A100W67D67T250.ogv	0.75	0.5	0.5	1	0	0	0	0	0	0	high	high	high
sub600	36	M	0	A100W33D0T250.ogv	0.75	0.805	0.697	1	0	0	0	0	0	0	high	med	low
sub600	36	M	0	A33W33D67T250.ogv	0.25	0	0.5	0	0	0	1	0	0	0	low	med	high
sub601	51	F	0	A100W67D33T250.ogv	0.5	0.24	0.198	1	0	0	0	0	0	0	high	high	med
sub601	51	F	0	A100W0D67T250.ogv	0.75	0.894	0.895	1	0	0	0	0	0	0	high	low	high
sub602	24	M	0	A33W67D33T250.ogv	0.5	0.218	0.246	1	0	0	0	0	0	0	low	high	med
sub602	24	M	0	A33W67D0T250.ogv	0.5	0.72	0.311	0	0	0	1	0	0	0	low	high	low
sub602	24	M	0	A33W0D33T250.ogv	0.25	0.72	0.5	0	0	0	0	0	1	0	low	low	med
sub602	24	M	0	A67W67D0T250.ogv	0.5	0.37	0.373	1	0	0	0	0	0	0	med	high	low
sub603	21	F	0	A33W67D33T250.ogv	0.75	0.403	0.593	1	0	0	0	0	0	0	low	high	med
sub603	21	F	0	A33W67D0T250.ogv	0.75	0.545	0.562	1	0	0	0	0	0	0	low	high	low
sub604	67	F	0	A67W33D33T250.ogv	1	0.997	0.5	0	0	0	0	0	1	0	med	med	med
sub604	67	F	0	A33W67D33T250.ogv	0.5	0.5	1	0	0	0	0	0	1	0	low	high	med
sub604	67	F	0	A100W0D33T250.ogv	0.5	0.5	0.035	0	0	0	0	0	0	1	high	low	med
sub604	67	F	0	A33W33D0T250.ogv	0.25	0.5	0	0	0	0	0	0	0	1	low	med	low
sub605	49	F	0	A100W0D0T250.ogv	0.5	0.5	0.5	1	0	0	0	0	0	0	high	low	low
sub605	49	F	0	A33W0D67T250.ogv	0.25	0.318	0.451	0	0	0	1	0	0	0	low	low	high
sub605	49	F	0	A100W67D67T250.ogv	0.5	0.5	0.5	1	0	0	0	0	0	0	high	high	high
sub605	49	F	0	A67W0D0T250.ogv	0.5	0.5	0.5	1	0	0	0	0	0	0	med	low	low
sub606	28	M	0	A33W0D33T250.ogv	0.5	0.633	0.5	0	0	0	1	0	0	0	low	low	med
sub606	28	M	0	A100W33D0T250.ogv	0.75	0.711	0.711	1	0	0	0	0	0	0	high	med	low
sub607	27	F	0	A100W33D0T250.ogv	0.75	0	0.5	1	0	0	0	0	0	0	high	med	low
sub607	27	F	0	A67W0D0T250.ogv	0.5	0.273	0.547	1	0	0	0	0	0	0	med	low	low
sub607	27	F	0	A100W33D33T250.ogv	0.75	0.619	0.652	1	0	0	0	0	0	0	high	med	med
sub607	27	F	0	A33W33D67T250.ogv	0.25	0	0	1	0	0	0	0	0	0	low	med	high
sub607	27	F	0	A33W67D67T250.ogv	0.75	0.135	0.427	1	0	0	0	0	0	0	low	high	high
sub608	74	M	0	A67W67D33T250.ogv	0.75	0.723	0.689	1	0	0	0	0	0	0	med	high	med
sub608	74	M	0	A100W67D0T250.ogv	0.75	0.696	0.783	1	0	0	0	0	0	0	high	high	low
sub608	74	M	0	A67W0D67T250.ogv	0.75	0.5	0.5	0	0	0	1	0	0	0	med	low	high
sub609	52	M	0	A67W67D33T250.ogv	1	1	1	1	0	0	0	0	0	0	med	high	med
sub610	65	M	1	A67W67D67T250.ogv	0.25	0.5	0.5	0	0	0	1	0	0	0	med	high	high
sub611	19	F	0	A67W0D33T250.ogv	0.75	0.707	0.843	0	0	0	1	0	0	0	med	low	med
sub611	19	F	0	A67W0D67T250.ogv	0.25	0.355	0.433	0	0	1	0	0	0	1	med	low	high
sub611	19	F	0	A67W67D33T250.ogv	0.5	0.41	0.196	1	0	0	0	0	1	0	med	high	med
sub611	19	F	0	A100W33D33T250.ogv	0.25	0.34	0.151	1	0	0	0	0	0	0	high	med	med
sub612	35	F	0	A67W0D0T250.ogv	0.25	0.351	0.295	0	0	0	0	1	0	0	med	low	low
sub612	35	F	0	A33W0D0T250.ogv	0.5	0.231	0.17	0	0	0	0	1	0	0	low	low	low
sub612	35	F	0	A67W33D67T250.ogv	0.75	0.738	0.663	0	0	0	0	0	1	0	med	med	high
sub613	35	F	0	A67W0D67T250.ogv	0.75	0.355	0.666	1	0	0	0	0	0	0	med	low	high
sub613	35	F	0	A67W67D0T250.ogv	0.75	0.658	0.67	1	0	0	0	0	0	0	med	high	low
sub613	35	F	0	A67W67D33T250.ogv	0.75	0.674	0.734	1	0	0	0	0	0	0	med	high	med
sub614	24	M	0	A67W33D67T250.ogv	0.5	0.679	0.564	1	0	0	0	0	0	0	med	med	high
sub614	24	M	0	A100W67D33T250.ogv	0	0.571	0.166	1	0	0	0	0	0	0	high	high	med
sub614	24	M	0	A33W0D0T250.ogv	0.75	0.756	0.575	1	0	0	0	0	0	0	low	low	low
sub614	24	M	0	A67W33D0T250.ogv	1	0.82	0.615	1	0	0	0	0	0	0	med	med	low
sub615	22	M	3	A33W67D67T250.ogv	0.25	0.417	0.185	1	0	0	0	0	0	0	low	high	high
sub615	22	M	3	A33W33D67T250.ogv	0.25	0.259	0.59	1	0	0	0	0	0	0	low	med	high
sub615	22	M	3	A33W67D0T250.ogv	0.75	0.741	1	1	0	0	0	0	0	0	low	high	low
sub615	22	M	3	A100W33D33T250.ogv	0.5	0.76	0.593	0	0	0	0	0	1	0	high	med	med
sub616	18	F	0	A100W33D33T250.ogv	0.75	0.56	0.567	1	0	0	0	0	0	0	high	med	med
sub616	18	F	0	A33W33D67T250.ogv	0.75	0.652	0.596	0	0	0	0	0	1	0	low	med	high
sub616	18	F	0	A100W67D67T250.ogv	0.75	0.455	0.579	1	0	0	0	0	0	0	high	high	high
sub616	18	F	0	A33W67D0T250.ogv	0.5	0.5	0.5	0	0	0	0	0	0	1	low	high	low
sub616	18	F	0	A100W67D0T250.ogv	0.5	0.319	0.5	0	0	1	0	0	0	0	high	high	low
sub617	51	F	0	A100W0D67T250.ogv	0.75	0.306	0.441	0	0	0	0	0	0	1	high	low	high
sub617	51	F	0	A67W0D67T250.ogv	0.25	0.103	0.314	0	0	1	0	0	0	0	med	low	high
sub617	51	F	0	A67W67D67T250.ogv	1	0.925	0.91	1	0	0	0	0	0	0	med	high	high
sub617	51	F	0	A67W0D0T250.ogv	0.75	0.749	0.753	1	0	0	0	0	0	0	med	low	low
sub617	51	F	0	A100W0D33T250.ogv	0.75	0.737	0.756	1	0	0	0	0	0	0	high	low	med
sub617	51	F	0	A33W33D33T250.ogv	0.25	0.453	0.443	0	0	0	0	0	0	1	low	med	med
sub618	36	M	0	A100W67D0T250.ogv	0.25	0.358	0.347	1	0	0	0	0	0	0	high	high	low
sub618	36	M	0	A67W33D67T250.ogv	0.75	0.596	0.566	1	0	0	0	0	0	0	med	med	high
sub618	36	M	0	A100W0D33T250.ogv	0.75	0.644	0.698	1	0	0	0	0	0	0	high	low	med
sub619	48	M	0	A100W67D67T250.ogv	0.75	0.18	0.245	1	0	0	0	0	0	0	high	high	high
sub619	48	M	0	A67W67D33T250.ogv	0.75	0.404	0.736	1	0	0	0	0	0	0	med	high	med
sub620	21	F	0	A33W67D67T250.ogv	1	0.984	0.97	1	0	0	0	0	0	0	low	high	high
sub620	21	F	0	A67W0D33T250.ogv	1	0.803	0.654	1	0	0	0	0	0	0	med	low	med
sub620	21	F	0	A100W0D67T250.ogv	1	1	0.628	1	0	0	0	0	0	0	high	low	high
sub621	80	F	0	A100W0D33T250.ogv	0.75	0.5	0.5	1	0	0	0	0	0	0	high	low	med
sub622	26	F	0	A100W0D0T250.ogv	0.5	0.634	0.5	1	0	0	0	0	0	0	high	low	low
sub622	26	F	0	A33W0D67T250.ogv	0.5	0.65	0.326	1	0	0	0	0	0	0	low	low	high
sub622	26	F	0	A100W33D33T250.ogv	1	1	1	1	0	0	0	0	0	0	high	med	med
sub622	26	F	0	A33W0D33T250.ogv	0.5	0.65	0.66	1	0	0	0	0	0	0	low	low	med
sub622	26	F	0	A33W67D67T250.ogv	0.75	0.326	0.5	1	0	0	0	0	0	0	low	high	high
sub623	61	F	0	A100W0D67T250.ogv	0.75	0.5	0.5	0	0	0	0	0	1	0	high	low	high
sub623	61	F	0	A67W0D33T250.ogv	0.75	0.642	0.661	1	0	0	0	0	0	0	med	low	med
sub623	61	F	0	A67W0D67T250.ogv	0.5	0.325	0.5	0	1	0	0	0	0	0	med	low	high
sub623	61	F	0	A33W67D33T250.ogv	0.25	0.355	0.36	0	0	0	0	1	0	0	low	high	med
sub623	61	F	0	A33W33D67T250.ogv	0.25	0.329	0.288	0	0	0	1	0	0	0	low	med	high
sub624	20	F	0	A33W67D0T250.ogv	0.75	0.678	0.704	0	0	0	1	0	0	0	low	high	low
sub624	20	F	0	A67W0D0T250.ogv	0.75	0.835	0.93	1	0	0	0	0	0	0	med	low	low
sub624	20	F	0	A100W0D33T250.ogv	1	0.748	0.734	1	0	0	0	0	0	0	high	low	med
sub624	20	F	0	A100W67D0T250.ogv	1	0.871	0.326	1	0	0	0	0	0	0	high	high	low
sub625	24	M	0	A33W67D0T250.ogv	0.5	0.248	0.5	1	0	0	0	0	0	0	low	high	low
sub626	56	M	0	A100W0D33T250.ogv	0.5	0.343	0.631	0	0	0	0	0	1	0	high	low	med
sub627	31	F	0	A67W33D0T250.ogv	0.75	0.5	0.5	1	0	0	0	0	0	0	med	med	low
sub627	31	F	0	A100W67D33T250.ogv	0.25	0	0	1	0	0	0	0	0	0	high	high	med
sub628	31	F	0	A33W0D33T250.ogv	0.25	0.22	0.5	0	0	0	0	0	0	1	low	low	med
sub628	31	F	0	A100W67D67T250.ogv	0.5	0.406	0.5	0	0	0	1	0	0	0	high	high	high
sub629	50	F	0	A100W33D33T250.ogv	0	0.194	0.256	0	0	0	1	0	0	0	high	med	med
sub629	50	F	0	A33W67D67T250.ogv	0.25	0.325	0.336	0	0	0	0	1	1	0	low	high	high
sub630	36	F	0	A67W33D33T250.ogv	0.75	0.751	0.633	1	0	0	0	0	0	0	med	med	med
sub630	36	F	0	A33W67D67T250.ogv	0.75	0.5	0.5	0	0	0	0	0	1	0	low	high	high
sub631	37	M	0	A33W0D33T250.ogv	0.75	0.835	0.828	1	0	0	0	0	0	0	low	low	med
sub631	37	M	0	A67W33D33T250.ogv	0.25	0.192	0	1	0	0	0	0	0	0	med	med	med
sub631	37	M	0	A100W33D0T250.ogv	0.5	0.235	0.5	1	0	0	0	0	0	0	high	med	low
sub631	37	M	0	A33W0D0T250.ogv	0.25	0.797	0.828	0	0	0	0	0	1	0	low	low	low
sub631	37	M	0	A67W67D0T250.ogv	0.25	0	0	1	0	1	1	0	0	0	med	high	low
sub632	27	M	0	A67W33D0T250.ogv	0.5	0.661	0.396	0	0	0	0	0	0	1	med	med	low
sub632	27	M	0	A33W33D33T250.ogv	0.5	0.437	0.129	0	0	0	0	0	0	1	low	med	med
sub632	27	M	0	A33W0D67T250.ogv	0.25	0.392	0.5	0	0	0	0	1	0	0	low	low	high
sub632	27	M	0	A100W67D67T250.ogv	0	0	0	0	0	0	0	0	0	1	high	high	high
sub632	27	M	0	A33W0D0T250.ogv	0.5	0.727	0.5	0	0	0	1	0	0	0	low	low	low
sub633	36	M	0	A67W33D0T250.ogv	0.75	0.207	0.319	1	0	0	0	0	0	0	med	med	low
sub633	36	M	0	A67W0D0T250.ogv	1	0.811	1	1	0	0	0	0	0	0	med	low	low
sub633	36	M	0	A33W0D67T250.ogv	0.25	0.817	0.356	0	0	0	0	0	1	0	low	low	high
sub633	36	M	0	A100W33D0T250.ogv	0.25	0.635	0.355	0	0	0	1	0	0	0	high	med	low
sub633	36	M	0	A67W0D67T250.ogv	1	0.73	0.897	1	0	0	0	0	0	0	med	low	high
sub634	65	F	0	A33W67D0T250.ogv	1	0.869	0.898	1	0	0	0	0	0	0	low	high	low
sub634	65	F	0	A67W33D67T250.ogv	0.75	0.883	0.899	1	0	0	0	0	0	0	med	med	high
sub635	31	F	0	A67W0D67T250.ogv	0.75	0.5	0.575	1	0	0	0	0	0	0	med	low	high
sub635	31	F	0	A100W0D0T250.ogv	1	0.645	0.698	1	0	0	0	0	0	0	high	low	low
sub635	31	F	0	A33W67D0T250.ogv	0.75	0.701	0.5	1	0	0	0	0	0	0	low	high	low
sub636	20	F	0	A33W33D0T250.ogv	1	0.726	0.711	1	0	0	0	0	0	0	low	med	low
sub636	20	F	0	A67W0D67T250.ogv	1	0.712	0.641	1	0	0	0	0	0	0	med	low	high
sub636	20	F	0	A33W67D33T250.ogv	0.5	0.652	0.708	1	0	0	0	0	0	0	low	high	med
sub636	20	F	0	A67W0D33T250.ogv	1	0.638	0.633	1	0	0	0	0	0	0	med	low	med
sub637	23	F	0	A67W67D67T250.ogv	0.5	0.288	0.34	1	0	0	0	0	0	0	med	high	high
sub637	23	F	0	A67W0D33T250.ogv	0.75	0.592	0.672	1	0	0	0	0	0	0	med	low	med
sub637	23	F	0	A100W67D33T250.ogv	0.25	0.229	0.189	1	0	0	0	0	0	0	high	high	med
sub637	23	F	0	A100W33D67T250.ogv	0.5	0.136	0.232	0	0	0	1	0	0	0	high	med	high
sub638	52	M	0	A100W0D33T250.ogv	0.5	0.687	0.717	1	0	0	0	0	0	0	high	low	med
sub639	46	F	0	A33W67D0T250.ogv	0.25	0	0.499	0	0	0	1	0	0	0	low	high	low
sub639	46	F	0	A33W0D0T250.ogv	0.5	0.146	0.5	0	1	0	0	0	0	0	low	low	low
sub639	46	F	0	A67W0D0T250.ogv	0.25	0.656	0.5	1	0	0	0	0	0	0	med	low	low
sub639	46	F	0	A100W0D0T250.ogv	0.75	0.785	0.5	0	0	0	0	0	1	0	high	low	low
sub640	38	F	0	A67W67D0T250.ogv	0.5	0.5	0.5	1	0	0	0	0	0	0	med	high	low
sub640	38	F	0	A100W67D67T250.ogv	0.25	0.5	0.282	0	0	0	0	1	0	0	high	high	high
sub640	38	F	0	A67W0D0T250.ogv	0.5	0.5	0.5	0	0	0	1	0	0	0	med	low	low
sub640	38	F	0	A67W33D33T250.ogv	0.5	0.426	0.434	0	0	0	0	1	0	0	med	med	med
sub641	38	F	0	A100W33D0T250.ogv	0.5	0.169	0.5	1	0	0	0	0	0	0	high	med	low
sub641	38	F	0	A100W67D0T250.ogv	0.5	0.324	0.5	1	0	0	0	0	0	0	high	high	low
sub641	38	F	0	A67W67D0T250.ogv	0.75	0.433	0.5	1	0	0	0	0	0	0	med	high	low
sub642	51	F	0	A67W0D33T250.ogv	0.75	0.677	0.687	1	0	0	0	0	0	0	med	low	med
sub642	51	F	0	A33W33D33T250.ogv	0.75	0.691	0.662	1	0	0	0	0	0	0	low	med	med
sub643	35	F	0	A67W0D67T250.ogv	0.75	0.809	0.762	1	0	0	0	0	0	0	med	low	high
sub643	35	F	0	A33W0D0T250.ogv	0.75	0.809	0.8	1	0	0	0	0	0	0	low	low	low
sub644	45	M	0	A100W33D67T250.ogv	0.75	0.682	0.5	0	0	0	0	0	1	0	high	med	high
sub644	45	M	0	A33W0D67T250.ogv	0.5	0.5	0.5	1	0	0	0	0	0	0	low	low	high
sub644	45	M	0	A33W33D0T250.ogv	0.75	0.742	0.5	1	0	0	0	0	0	0	low	med	low
sub644	45	M	0	A67W33D67T250.ogv	0.5	0.375	0.5	1	0	0	0	0	0	0	med	med	high
sub645	50	F	0	A33W33D33T250.ogv	0.5	0.356	0.5	1	0	0	0	0	0	0	low	med	med
sub645	50	F	0	A100W67D67T250.ogv	0.25	0.404	0.436	1	0	0	0	0	0	0	high	high	high
sub645	50	F	0	A33W0D0T250.ogv	0.5	0.555	0.5	1	0	0	0	0	0	0	low	low	low
sub646	60	M	0	A100W67D33T250.ogv	1	0.132	0.5	1	0	0	0	0	0	0	high	high	med
sub646	60	M	0	A33W33D67T250.ogv	0.75	0.633	0.72	1	0	0	0	0	0	0	low	med	high
sub646	60	M	0	A33W0D67T250.ogv	0.5	0.567	0.313	1	0	0	0	0	0	0	low	low	high
sub647	49	M	0	A67W0D0T250.ogv	1	0.609	0.429	1	0	0	0	0	0	0	med	low	low
sub647	49	M	0	A33W0D67T250.ogv	0.25	0.06	0.371	0	0	0	0	0	0	1	low	low	high
sub647	49	M	0	A33W33D67T250.ogv	0.5	0.845	0.5	1	0	0	0	0	0	0	low	med	high
sub648	18	M	0	A67W33D67T250.ogv	0.75	0.674	0.821	1	0	0	0	0	0	0	med	med	high
sub648	18	M	0	A33W33D0T250.ogv	0.75	0.582	0.761	0	1	0	0	0	0	0	low	med	low
sub648	18	M	0	A33W0D67T250.ogv	0.25	0.418	0.332	0	0	0	0	1	0	0	low	low	high
sub648	18	M	0	A100W33D67T250.ogv	0.5	0.598	0.806	0	0	0	0	0	1	0	high	med	high
sub649	71	F	0	A100W33D33T250.ogv	0.5	0.3	0.5	1	0	0	0	0	0	0	high	med	med
sub649	71	F	0	A100W67D67T250.ogv	0.75	0.5	0.5	0	0	0	1	0	0	0	high	high	high
sub650	35	F	0	A33W0D33T250.ogv	0	0.277	0.427	1	0	0	0	0	0	0	low	low	med
sub650	35	F	0	A33W67D33T250.ogv	0.25	0.35	0.5	0	0	0	0	0	0	1	low	high	med
sub650	35	F	0	A33W67D67T250.ogv	0.25	0.384	0.5	1	0	0	0	0	0	0	low	high	high
sub651	31	F	0	A33W0D33T250.ogv	0.5	0.414	0.426	0	0	0	0	0	1	0	low	low	med
sub651	31	F	0	A67W33D0T250.ogv	0.75	0.812	0.5	1	0	0	0	0	0	0	med	med	low
sub651	31	F	0	A67W0D0T250.ogv	0.75	0.671	0.5	1	0	0	0	0	0	0	med	low	low
sub652	56	F	0	A33W33D0T250.ogv	0.5	0.564	0.547	1	0	0	0	0	0	0	low	med	low
sub652	56	F	0	A100W33D0T250.ogv	0.5	0.5	0.5	1	0	0	0	0	0	0	high	med	low
sub653	19	F	0	A33W67D67T250.ogv	0.75	0.437	0.437	0	1	0	0	0	0	0	low	high	high
sub653	19	F	0	A33W33D67T250.ogv	0.75	0.618	0.607	1	0	0	0	0	1	0	low	med	high
sub653	19	F	0	A67W0D33T250.ogv	0.75	0.549	0.549	1	0	0	0	0	0	0	med	low	med
sub654	28	M	0	A33W0D0T250.ogv	0.25	0	0	0	0	0	1	0	0	0	low	low	low
sub655	48	M	0	A67W33D33T250.ogv	1	0.5	0.5	1	0	0	0	0	0	0	med	med	med
sub655	48	M	0	A67W67D33T250.ogv	0.75	0.5	0.5	1	0	0	0	0	0	0	med	high	med
sub655	48	M	0	A100W67D33T250.ogv	0.75	0.611	0.382	1	0	0	0	0	0	0	high	high	med
sub656	63	F	0	A33W67D0T250.ogv	0.25	0.85	0.6	0	1	0	0	0	0	0	low	high	low
sub656	63	F	0	A100W0D67T250.ogv	0.75	0.86	0.858	1	0	0	0	0	0	0	high	low	high
sub656	63	F	0	A100W33D0T250.ogv	0.25	0.693	0.411	0	0	0	0	0	0	1	high	med	low
sub656	63	F	0	A67W0D0T250.ogv	0.5	0.629	0.641	1	0	0	0	0	0	0	med	low	low
sub656	63	F	0	A67W33D33T250.ogv	0.5	0.623	0.607	1	0	0	0	0	0	0	med	med	med
sub657	54	F	0	A33W33D33T250.ogv	0.75	0.607	0.588	1	0	0	0	0	0	0	low	med	med
sub657	54	F	0	A67W0D33T250.ogv	0.75	0.718	0.794	1	0	0	0	0	0	0	med	low	med
sub658	31	M	0	A33W33D67T250.ogv	0.5	0.196	0.329	0	0	0	1	0	0	0	low	med	high
[truncated: 457 more rows]
