# Supplementary material for: Dynamic properties of successful smiles
Source: PLoS One. 2017 Jun 28;12(6):e0179708. doi: 10.1371/journal.pone.0179708 (PMC5489184; doi:10.1371/journal.pone.0179708)
Supplement: S1 Dataset — Data and R code to reproduce results. (ZIP) [file pone.0179708.s001.zip › S1_Dataset/smiledata22.csv]

subID	age	gender	drinks	stimuli	effective	genuine	pleasant	happy	sad	anger	contempt	fear	surprise	disgust	delay
003106f1-4129-4298-9f89-443ec8b0e449	66	F	0	asym_100_33_0_0_0RDel100.ogv	0.5	0.656	0.601	1	0	0	0	0	0	0	100
00add25a-d4e2-4f90-b898-c069f6d0e096	65	M	1	asym_100_33_0_0_0RDel100.ogv	0.75	0.732	0.738	1	0	0	0	0	0	0	100
00add25a-d4e2-4f90-b898-c069f6d0e096	65	M	1	asym_100_33_0_0_0RDel150.ogv	0.75	0.613	0.654	1	0	0	0	0	0	0	150
00ed55ea-7d58-4772-aa6b-3472e80ef4c2	44	F	0	asym_100_33_0_0_0RDel150.ogv	0.75	0.374	0.592	1	0	0	0	0	0	0	150
0162cd02-0800-495e-af8d-cfb802d18299	54	M	1	asym_100_33_0_0_0RDel25.ogv	0.5	0.623	0.639	1	0	0	0	0	0	0	25
023679ac-c4fa-48fb-ba2d-75361f7cf70d	44	F	0	asym_100_33_0_0_0RDel150.ogv	0.75	0.448	0.668	1	0	0	0	0	0	0	150
035e0cff-b187-4706-8aee-b637ae315399	45	M	0	asym_100_33_0_0_0RDel200.ogv	1	0.895	0.738	1	0	0	0	0	0	0	200
03b7289c-cee5-4760-8f38-19383decc794	45	F	1	asym_100_33_0_0_0RDel50.ogv	1	0.863	0.705	1	0	0	0	0	0	0	50
045cf344-451f-4c40-99f3-406dcae4d8c5	41	M	0	asym_100_33_0_0_0RDel25.ogv	0.25	0.121	0.121	0	0	0	1	0	1	0	25
045cf344-451f-4c40-99f3-406dcae4d8c5	41	M	0	asym_100_33_0_0_0RDel100.ogv	0.5	0.553	0.56	1	0	0	0	0	0	0	100
050d7d4b-e3fb-4ea9-a14b-a63d59ec581c	61	M	0	asym_100_33_0_0_0RDel150.ogv	0.5	0.631	0.5	1	0	0	0	0	0	0	150
053fd680-6571-4e7a-a1f3-ed950432b1e9	34	F	0	asym_100_33_0_0_0RDel100.ogv	0.75	0.215	0.222	1	0	0	0	0	0	0	100
056d0d42-c1ec-46af-aaad-d34ddb70ee32	18	F	0	asym_100_33_0_0_0RDel200.ogv	0.25	0.608	0.209	1	0	0	0	0	0	0	200
056d0d42-c1ec-46af-aaad-d34ddb70ee32	18	F	0	A100W0D33T250.ogv	0.75	0.645	0.374	1	0	0	0	0	0	0	0
05b7d5b6-6655-4560-bcce-8753e6e36e16	63	M	0	A100W0D33T250.ogv	1	1	1	1	0	0	0	0	0	0	0
060c39da-eb5f-4820-9b19-58084a639fd5	24	F	1	asym_100_33_0_0_0RDel25.ogv	0.25	0.306	0.198	0	0	0	1	0	0	0	25
07190f29-605d-49f1-ab81-6be4f9a0bc2e	18	M	0	asym_100_33_0_0_0RDel150.ogv	0.75	0.766	0.404	1	0	0	0	0	0	0	150
07190f29-605d-49f1-ab81-6be4f9a0bc2e	18	M	0	A100W0D33T250.ogv	1	0.9	0.872	1	0	0	1	0	0	0	0
075efae8-c684-4995-a08a-69a0215c5d0f	45	M	0	asym_100_33_0_0_0RDel200.ogv	0.75	0.708	0.769	0	0	0	0	0	1	0	200
077f04c4-7e8a-4049-ad9c-cfef77cd1699	32	M	0	asym_100_33_0_0_0RDel50.ogv	1	0.984	1	1	0	0	0	0	0	0	50
07eb428c-49b4-4eff-af9d-d8d219cc7dac	40	F	0	asym_100_33_0_0_0RDel100.ogv	0.75	0.311	0.601	1	0	0	0	0	0	0	100
08c60d70-933f-44ac-8f72-f11eee2eab34	30	F	0	asym_100_33_0_0_0RDel200.ogv	0.75	0	0.179	1	0	0	0	0	0	0	200
0a121b7c-843e-482f-86b7-c59cbbd9f38c	23	M	1	asym_100_33_0_0_0RDel50.ogv	0.5	0.5	0.5	1	0	0	0	0	0	0	50
0a8cc925-891f-4944-b546-ec859a1ae7d5	37	F	0	asym_100_33_0_0_0RDel50.ogv	0.75	0.152	0.5	1	0	0	0	0	0	0	50
0adcb1e9-94ed-4fbc-a779-cd556faf77ac	33	M	0	asym_100_33_0_0_0RDel150.ogv	0.5	0.153	0.399	0	0	0	1	0	0	0	150
0b04eb2e-218e-4653-9868-6f74a6a694a3	52	F	1	A100W0D33T250.ogv	0.5	0.5	0.5	1	0	0	0	0	0	0	0
0b04eb2e-218e-4653-9868-6f74a6a694a3	52	F	1	asym_100_33_0_0_0RDel100.ogv	0.5	0.5	0.5	1	0	0	0	0	0	0	100
0b096486-0e5f-4028-87ec-06d1d86e32ef	54	F	0	asym_100_33_0_0_0RDel150.ogv	1	1	1	1	0	0	0	0	0	0	150
0b096486-0e5f-4028-87ec-06d1d86e32ef	54	F	0	asym_100_33_0_0_0RDel25.ogv	1	0.928	1	1	0	0	0	0	0	0	25
0b3879cc-37a9-497c-9c5f-3f5337f122af	23	M	0	asym_100_33_0_0_0RDel150.ogv	0.25	0.551	0.845	0	0	0	0	0	1	0	150
0c4099a3-1e77-4823-ae6d-11c27dea8001	30	F	0	asym_100_33_0_0_0RDel100.ogv	0.5	0.652	0.579	0	0	0	0	0	1	0	100
0cd6d19b-a090-4969-8d40-ebbaed3caf1b	64	M	0	asym_100_33_0_0_0RDel100.ogv	0.75	0.656	0.811	1	0	0	0	0	0	0	100
0d4b6c35-b799-4de8-ad0a-47f2061d3e1d	30	F	1	A100W0D33T250.ogv	0.75	0.909	0.898	1	0	0	0	0	0	0	0
0def3ff8-07b5-4421-b0f3-125e730519d5	56	F	0	asym_100_33_0_0_0RDel200.ogv	0.75	0.418	0.664	1	0	0	0	0	0	0	200
0eef601e-7762-498e-9913-f131660c0723	28	F	0	asym_100_33_0_0_0RDel150.ogv	0.75	0.613	0.409	0	0	0	0	1	0	0	150
0eef601e-7762-498e-9913-f131660c0723	28	F	0	asym_100_33_0_0_0RDel25.ogv	1	0.761	0.769	1	0	0	0	0	0	0	25
0f3492a9-8c44-4590-829f-50350d61de2a	51	M	2	asym_100_33_0_0_0RDel50.ogv	0.75	0.592	0.642	1	0	0	0	0	0	0	50
0f3c72ac-00cc-417e-8836-9501488feaef	18	F	0	asym_100_33_0_0_0RDel150.ogv	1	0.898	0.627	1	0	0	0	0	0	0	150
11798e9d-1574-4efb-a929-3307a2d92c67	52	F	0	asym_100_33_0_0_0RDel50.ogv	0.5	0.286	0.296	0	0	0	1	0	0	0	50
11fd1517-16fa-4074-bdee-17a6d32d2df7	25	F	0	asym_100_33_0_0_0RDel25.ogv	0.75	0.366	0.827	1	0	0	0	0	1	0	25
1206ab04-716e-4c3a-97d0-471106c49932	25	F	1	asym_100_33_0_0_0RDel200.ogv	0.5	0.589	0.593	0	0	0	0	0	1	0	200
12647523-e27d-423d-b159-f60c80c4a89f	38	F	0	asym_100_33_0_0_0RDel200.ogv	1	1	1	0	0	0	1	0	0	0	200
137bcb8a-60c8-4696-9650-fbbf7a8ceba9	56	M	3	asym_100_33_0_0_0RDel25.ogv	0.75	0.754	0.811	1	0	0	0	0	0	0	25
13a5e85a-5e85-4bba-a01a-94b278b07d4a	35	F	0	asym_100_33_0_0_0RDel200.ogv	0.75	0.5	0.5	1	0	0	0	0	0	0	200
13a5e85a-5e85-4bba-a01a-94b278b07d4a	35	F	0	A100W0D33T250.ogv	1	0.5	0.5	1	0	0	0	0	0	0	0
1550a8b9-e4c6-447c-bc46-16817197e685	24	M	0	asym_100_33_0_0_0RDel200.ogv	0.5	0.637	0.453	1	0	0	0	0	0	0	200
16610149-65f0-4037-bfc5-b57dbd32f704	55	F	0	asym_100_33_0_0_0RDel25.ogv	0.5	0.14	0.5	1	0	0	0	0	0	0	25
16610149-65f0-4037-bfc5-b57dbd32f704	55	F	0	asym_100_33_0_0_0RDel100.ogv	0.75	0.708	0.754	0	0	0	0	0	1	0	100
16b5b66e-44a6-46d6-adbf-31231f70e954	74	M	0	A100W0D33T250.ogv	1	0.88	0.797	1	0	0	0	0	0	0	0
16fdf537-d42e-48f5-97d5-f36ef8916a44	23	F	0	asym_100_33_0_0_0RDel150.ogv	0.5	0.655	0.5	1	0	0	0	0	0	0	150
190189a3-76dc-4ac9-9c78-0cde41a7dbc4	18	M	0	asym_100_33_0_0_0RDel25.ogv	0.75	0.341	0.646	1	0	0	0	0	0	0	25
190189a3-76dc-4ac9-9c78-0cde41a7dbc4	18	M	0	asym_100_33_0_0_0RDel50.ogv	0.75	0.644	0.681	1	0	0	0	0	0	0	50
19dcf619-ca36-4a51-842a-b7a6b29b0354	22	F	0	asym_100_33_0_0_0RDel25.ogv	0.5	0.262	0.144	0	0	0	0	0	1	0	25
1a39ee4c-4376-42e8-b35f-6a156be08316	42	M	2	A100W0D33T250.ogv	0.75	0.653	0.693	1	0	0	0	0	0	0	0
1a39ee4c-4376-42e8-b35f-6a156be08316	42	M	2	asym_100_33_0_0_0RDel100.ogv	0.75	0.567	0.574	1	0	0	0	0	0	0	100
1a39ee4c-4376-42e8-b35f-6a156be08316	42	M	2	asym_100_33_0_0_0RDel25.ogv	0.75	0.594	0.593	1	0	0	0	0	0	0	25
1adeb900-93b0-404c-86ce-923d7a1971fe	52	M	0	A100W0D33T250.ogv	1	0.734	0.761	1	0	0	0	0	0	0	0
1afc7aad-98d1-46b7-ab40-1cfbc67b14b8	26	M	1	asym_100_33_0_0_0RDel200.ogv	0.75	0.523	0.463	1	0	0	0	0	0	0	200
1c1550fa-810a-4c38-8386-b7bfbd6a0df8	39	M	1	A100W0D33T250.ogv	0.5	0.544	0.549	0	0	0	1	0	0	0	0
1c1a537b-9a5a-4e51-8d80-46d0473d954d	48	M	0	asym_100_33_0_0_0RDel100.ogv	0.5	0.288	0.574	0	0	0	1	0	0	0	100
1c1a537b-9a5a-4e51-8d80-46d0473d954d	48	M	0	asym_100_33_0_0_0RDel50.ogv	1	0.909	0.953	1	0	0	0	0	0	0	50
1c87aa6c-870d-40c0-bd35-2987f25c34fb	42	F	0	A100W0D33T250.ogv	0.75	0.771	0.802	1	0	0	0	0	0	0	0
1d4741f1-1343-4a71-8e59-c18320ccf78c	49	F	1	asym_100_33_0_0_0RDel150.ogv	0.5	0.644	0.646	0	0	0	0	0	1	0	150
1d4741f1-1343-4a71-8e59-c18320ccf78c	49	F	1	asym_100_33_0_0_0RDel50.ogv	0.5	0.284	0.246	0	0	0	0	0	1	0	50
1d64f1d5-4e18-44bf-ad98-f6dc11b681f9	22	M	0	A100W0D33T250.ogv	0	0.003	0	0	1	1	0	1	0	0	0
1d64f1d5-4e18-44bf-ad98-f6dc11b681f9	22	M	0	asym_100_33_0_0_0RDel50.ogv	0.5	0.5	0.5	1	0	0	0	0	0	0	50
1d6df148-d927-416b-9daf-09efe3c51d54	34	F	0	asym_100_33_0_0_0RDel50.ogv	1	1	1	1	0	0	0	0	0	0	50
1dba609f-91c7-412d-8c17-1993b0b6a0fd	38	F	0	asym_100_33_0_0_0RDel200.ogv	0.25	0.415	0.263	0	0	0	1	0	0	0	200
1df4a382-536b-46be-8d3b-cfa4e2b850bf	61	M	0	asym_100_33_0_0_0RDel150.ogv	0.75	0.552	0.574	1	0	0	0	0	0	0	150
1e9fd6ec-d2ec-4217-8af1-6f4082fd5192	27	F	2	asym_100_33_0_0_0RDel25.ogv	0.75	0.641	0.5	1	0	0	0	0	0	0	25
1f44684c-c7dd-431a-8b10-3e1d793cf7f6	53	M	0	asym_100_33_0_0_0RDel150.ogv	0.25	0.447	0.467	0	1	0	0	0	0	0	150
1f44684c-c7dd-431a-8b10-3e1d793cf7f6	53	M	0	asym_100_33_0_0_0RDel25.ogv	0.75	0.563	0.475	0	0	0	0	0	0	1	25
1fb92523-7597-454c-bcfc-8304ffc41393	53	F	1	asym_100_33_0_0_0RDel100.ogv	0.5	0.437	0.5	0	0	0	0	0	1	0	100
1fd36b37-e3a2-4ca6-9006-1e7161188628	70	F	0	asym_100_33_0_0_0RDel200.ogv	0.5	0.386	0.65	0	0	0	0	0	1	0	200
203180a0-7a56-4797-b1db-48c1f00cb608	56	F	2	asym_100_33_0_0_0RDel25.ogv	0.75	0.338	0.716	1	0	0	0	0	0	0	25
203180a0-7a56-4797-b1db-48c1f00cb608	56	F	2	asym_100_33_0_0_0RDel200.ogv	0.25	0.344	0.434	1	0	0	0	0	0	0	200
20d5d7fe-0b07-419f-a7f6-59d7f7e001cf	22	F	1	asym_100_33_0_0_0RDel50.ogv	1	1	0.962	1	0	0	0	0	0	0	50
214452f6-b506-4058-b19a-3307463cc751	51	F	1	asym_100_33_0_0_0RDel100.ogv	1	0.975	0.912	1	0	0	0	0	0	0	100
21afd629-db53-4df0-9271-5bb428e79ffa	23	F	1	asym_100_33_0_0_0RDel100.ogv	0.75	0.738	0.891	1	0	0	0	0	0	0	100
23851394-0565-40c0-adf0-d87a87a885a1	78	M	1	asym_100_33_0_0_0RDel100.ogv	0.5	0.62	0.557	0	0	0	0	0	1	0	100
23980e16-dcdc-4b82-b8b2-df6ed5bb6c0d	27	F	0	asym_100_33_0_0_0RDel200.ogv	0.25	0.24	0.284	0	0	0	1	0	0	0	200
239d7ec0-643c-4745-95c8-e0de1225f3ef	21	M	0	A100W0D33T250.ogv	0.5	0.612	0.333	1	0	0	0	0	0	0	0
23ad9c85-2999-420d-bce0-0a32d93bb224	31	M	0	A100W0D33T250.ogv	0.5	0.737	0.827	0	0	1	0	0	0	0	0
23c0797f-3413-426e-bd1b-bc7f5374952c	25	M	1	A100W0D33T250.ogv	0.5	0.179	0.367	1	0	0	0	0	0	0	0
23e92938-82ef-41ff-b8e8-4326fb9748b2	49	M	0	asym_100_33_0_0_0RDel100.ogv	0.75	0.585	0.404	0	0	0	1	0	0	0	100
2487da36-ad7a-4ab3-9d28-7fb9f76102ae	20	F	0	asym_100_33_0_0_0RDel50.ogv	0.75	0.552	0.433	1	0	0	0	0	0	0	50
24daae39-e74d-4e8c-abdd-240aaac538a4	36	F	0	asym_100_33_0_0_0RDel50.ogv	0.75	0.958	0.924	1	0	0	0	0	0	0	50
24f97dba-c71e-44cb-bba8-159df43b0271	27	M	2	asym_100_33_0_0_0RDel150.ogv	0.75	0.649	0.655	1	0	0	0	0	0	0	150
24f97dba-c71e-44cb-bba8-159df43b0271	27	M	2	asym_100_33_0_0_0RDel50.ogv	1	0.894	0.912	1	0	0	0	0	0	0	50
25427622-07a5-4cc6-82ce-3a5f314b02de	49	F	0	asym_100_33_0_0_0RDel25.ogv	0.75	0.664	0.708	1	0	0	0	0	0	0	25
27098d44-13a0-4f1b-a4de-0bec538acb43	45	M	1	asym_100_33_0_0_0RDel200.ogv	0.75	0.686	0.635	0	0	0	1	0	0	0	200
27302273-faa5-45ac-bf4e-a23bfac5eeec	19	M	0	A100W0D33T250.ogv	0.25	0	0.035	0	0	0	1	0	0	0	0
278e3e14-91c4-4b7c-8d54-21cab4276607	32	M	0	asym_100_33_0_0_0RDel150.ogv	1	0.779	0.715	1	0	0	0	0	0	0	150
27cf580e-1efc-48c6-8ae0-c9a3d826601d	42	F	0	asym_100_33_0_0_0RDel100.ogv	0.5	0.5	0.5	1	0	0	0	0	0	0	100
29b180ac-5ad3-401c-b718-24da4ae907a1	20	F	0	asym_100_33_0_0_0RDel25.ogv	0.75	0.728	0.811	1	0	0	0	0	0	0	25
2a61461d-9068-4cbb-83ae-38f5409b09c0	18	F	0	A100W0D33T250.ogv	0.75	0.415	0.5	1	0	0	0	0	0	0	0
2a8a062b-ccca-4865-b7d6-99721fc24c9c	29	F	0	asym_100_33_0_0_0RDel50.ogv	0.5	0.356	0.183	1	0	0	0	0	0	0	50
2afdb60b-f75f-4137-a29d-807527a57ebf	26	M	2	asym_100_33_0_0_0RDel25.ogv	0.75	0.683	0.774	1	0	0	0	0	1	0	25
2b1bbd8c-7080-4819-b792-9d9bd7b86fc0	23	F	0	A100W0D33T250.ogv	1	0.759	0.919	1	0	0	0	0	0	0	0
2bc4f08c-07cb-450f-8315-fca15d618f89	28	M	0	asym_100_33_0_0_0RDel25.ogv	0.75	0.589	0.728	1	0	0	0	0	0	0	25
2bf95a0d-6255-4dae-912c-5f163a5ab47d	45	M	0	A100W0D33T250.ogv	0.75	0.691	0.627	1	0	0	0	0	0	0	0
2bf95a0d-6255-4dae-912c-5f163a5ab47d	45	M	0	asym_100_33_0_0_0RDel100.ogv	0.75	0.669	0.5	0	0	0	0	0	1	0	100
2bf95a0d-6255-4dae-912c-5f163a5ab47d	45	M	0	asym_100_33_0_0_0RDel200.ogv	0.75	0.677	0.5	1	0	0	0	0	0	0	200
2bfb7671-017a-48ff-b4c3-f065ab287a6a	25	M	0	asym_100_33_0_0_0RDel50.ogv	0.5	0.64	0.478	1	0	0	0	0	0	0	50
2d299a87-a3d4-4622-9333-6eba48c7f9c5	37	F	0	asym_100_33_0_0_0RDel25.ogv	0.75	0.659	0.661	0	0	0	1	0	0	0	25
2d869f44-e139-4785-9149-b93326519ae7	32	F	0	asym_100_33_0_0_0RDel100.ogv	0.75	0.757	0.5	1	0	0	0	0	0	0	100
2da9a0b8-2aa8-49a0-9ca2-42872b680496	25	M	0	asym_100_33_0_0_0RDel200.ogv	0.5	0.715	0.034	0	0	1	0	0	0	0	200
2eaec831-92db-4bea-99c6-484987f9b220	52	M	0	asym_100_33_0_0_0RDel100.ogv	0.75	0.772	0.5	0	0	0	0	0	1	0	100
2f3f0554-b455-43cb-8f96-4ce7962cdea8	44	F	0	asym_100_33_0_0_0RDel25.ogv	0.75	0.54	0.56	1	0	0	0	0	0	0	25
2f3f0554-b455-43cb-8f96-4ce7962cdea8	44	F	0	asym_100_33_0_0_0RDel200.ogv	0.75	0.668	0.657	1	0	0	0	0	0	0	200
2f6e49b0-abe8-4d1c-865d-0a2edb97e401	69	M	0	asym_100_33_0_0_0RDel25.ogv	0.75	0.706	0.742	1	0	0	0	0	0	0	25
2f7ace92-8ac5-4b84-966a-2f278196b9f9	30	M	0	asym_100_33_0_0_0RDel50.ogv	1	0.836	0.838	1	0	0	0	0	0	0	50
2f7ace92-8ac5-4b84-966a-2f278196b9f9	30	M	0	asym_100_33_0_0_0RDel200.ogv	0.75	0.406	0.65	1	0	0	0	0	0	0	200
2fbd8026-a487-4e68-868a-e6245c311c4b	50	F	0	asym_100_33_0_0_0RDel200.ogv	0.25	0.08	0.199	1	0	0	0	0	0	0	200
34adfa81-fd37-422e-b6a8-29d9bbe96755	73	F	0	A100W0D33T250.ogv	1	0.895	0.934	1	0	0	0	0	0	0	0
3533585d-7b87-46c8-bd75-12990b73dafb	19	F	0	asym_100_33_0_0_0RDel25.ogv	0.75	0.523	0.64	1	0	0	1	0	0	0	25
3533585d-7b87-46c8-bd75-12990b73dafb	19	F	0	asym_100_33_0_0_0RDel50.ogv	0.75	0.574	0.612	1	0	0	1	0	0	0	50
37583549-3b9e-42cf-a075-c54d62944f38	70	F	0	asym_100_33_0_0_0RDel50.ogv	0.5	0.285	0.5	0	1	0	0	0	0	0	50
37824a54-f2d5-42f6-9d0f-f4b6c60ac4d9	27	M	0	asym_100_33_0_0_0RDel200.ogv	0.75	0.65	0.655	1	0	0	0	0	0	0	200
37824a54-f2d5-42f6-9d0f-f4b6c60ac4d9	27	M	0	asym_100_33_0_0_0RDel25.ogv	1	0.78	0.842	1	0	0	0	0	0	0	25
38f405e9-b482-4836-b638-d09125203423	23	F	1	A100W0D33T250.ogv	0.75	0.5	0.854	1	0	0	0	0	0	0	0
3bf96b69-f7c6-431f-a870-ce6e5bd29ca7	40	M	0	asym_100_33_0_0_0RDel100.ogv	0.75	0.623	0.661	0	0	0	0	0	1	0	100
3bff8c36-4894-496f-ad7a-9475bcee091d	65	F	0	asym_100_33_0_0_0RDel100.ogv	1	0.953	0.932	1	0	0	0	0	0	0	100
3bff8c36-4894-496f-ad7a-9475bcee091d	65	F	0	asym_100_33_0_0_0RDel200.ogv	1	1	1	1	0	0	0	0	0	0	200
3c83e4eb-3e75-4509-8813-167c396ab0b8	59	F	0	asym_100_33_0_0_0RDel200.ogv	0.25	0.5	0.256	0	0	0	0	0	1	0	200
3c83e4eb-3e75-4509-8813-167c396ab0b8	59	F	0	A100W0D33T250.ogv	0.25	0.259	0.5	0	0	0	0	0	0	1	0
3cf39ecb-0891-4dd9-aa20-72f938187350	21	F	0	asym_100_33_0_0_0RDel25.ogv	0.75	0.702	0.7	1	0	0	0	0	0	0	25
3d45368b-c448-4c1d-845d-100e1cf2bba1	49	F	0	asym_100_33_0_0_0RDel25.ogv	0.5	0.579	0.4	0	0	0	0	0	1	0	25
3e5abb8c-ab42-412a-9758-9ce2eb93ff80	21	M	0	asym_100_33_0_0_0RDel25.ogv	1	0.879	0.909	1	0	0	0	0	0	0	25
3fe9f7ee-e498-43e9-9db0-d30b25c10b38	46	F	0	asym_100_33_0_0_0RDel25.ogv	0.5	0.185	0.334	1	0	0	0	0	0	0	25
40ff1e4a-f5bb-49e4-b127-4d00e02d58a6	48	F	0	asym_100_33_0_0_0RDel150.ogv	0.5	0.326	0.402	1	0	0	0	0	0	0	150
40ff1e4a-f5bb-49e4-b127-4d00e02d58a6	48	F	0	asym_100_33_0_0_0RDel100.ogv	0.75	0.738	0.719	1	0	0	0	0	0	0	100
41220cfa-e14e-46a0-beac-1caf20fad97a	54	M	0	asym_100_33_0_0_0RDel100.ogv	0.75	0.608	0.715	1	0	0	0	0	1	0	100
41b91b6a-6da1-44e6-a0a4-b8d725d4b7de	29	F	0	asym_100_33_0_0_0RDel25.ogv	0.75	0.76	0.72	1	0	0	0	0	0	0	25
4266483d-88a0-48c0-b999-f09a75a2719c	23	F	0	asym_100_33_0_0_0RDel200.ogv	0.5	0	0.648	1	0	0	1	0	0	0	200
4269375d-e1e9-49e0-a8b2-0ca13633cc4c	55	M	0	asym_100_33_0_0_0RDel50.ogv	1	0.748	0.828	1	0	0	0	0	0	0	50
42756a91-2dba-4a7a-9a04-e7a853b842da	63	F	0	asym_100_33_0_0_0RDel100.ogv	0.25	0.418	0.5	1	1	0	0	0	0	0	100
4287a5ec-955c-4a7f-a5d8-bb9e6b6687b1	28	F	0	asym_100_33_0_0_0RDel50.ogv	0.75	0.355	0.5	1	0	0	0	0	0	0	50
43238277-14c8-4db3-b0f3-a47ccb45ebff	38	F	0	asym_100_33_0_0_0RDel50.ogv	1	1	1	1	0	0	0	0	0	0	50
4364df97-2865-4424-bd01-f9ce1d375c15	27	M	0	asym_100_33_0_0_0RDel100.ogv	0.75	0.735	0.315	1	0	0	0	0	0	0	100
43707752-5c7b-4bef-bc2d-c6a57dc41139	60	F	0	asym_100_33_0_0_0RDel150.ogv	0.5	0.5	0.645	1	0	0	0	0	0	0	150
43a60fb3-6853-4525-a7e2-ebdf333a794d	26	F	0	asym_100_33_0_0_0RDel150.ogv	0.75	0.66	0.622	1	0	0	0	0	0	0	150
43d66249-793b-4d08-85d6-80afb8b56953	53	M	0	asym_100_33_0_0_0RDel25.ogv	1	0.954	1	1	0	0	0	0	0	0	25
44090cff-6a4b-41c7-b46b-6f796e1eacfa	53	F	0	asym_100_33_0_0_0RDel25.ogv	0.75	0.5	0.5	1	0	0	0	0	0	0	25
44afab6e-7df0-4722-ae17-7a2db8ba222d	54	F	0	asym_100_33_0_0_0RDel25.ogv	0.75	0.562	0.563	1	0	0	0	0	0	0	25
44afab6e-7df0-4722-ae17-7a2db8ba222d	54	F	0	asym_100_33_0_0_0RDel50.ogv	0.75	0.562	0.54	1	0	0	0	0	0	0	50
44d547b4-993a-4277-81f1-d659856de21a	23	M	0	asym_100_33_0_0_0RDel50.ogv	1	0.797	0.362	0	0	1	0	0	0	0	50
451b1079-c2d5-41f2-83ac-dbf8ecabe125	37	F	0	asym_100_33_0_0_0RDel50.ogv	0.75	0.623	0.628	1	0	0	0	0	0	0	50
451b1079-c2d5-41f2-83ac-dbf8ecabe125	37	F	0	asym_100_33_0_0_0RDel25.ogv	0.75	0.587	0.624	1	0	0	0	0	0	0	25
4618d559-edd3-4187-93cf-ddfd188396b5	50	F	0	asym_100_33_0_0_0RDel200.ogv	0.25	0.393	0.382	0	0	0	1	0	0	0	200
4618d559-edd3-4187-93cf-ddfd188396b5	50	F	0	asym_100_33_0_0_0RDel150.ogv	0.5	0.5	0.5	1	0	0	0	0	0	0	150
4618d559-edd3-4187-93cf-ddfd188396b5	50	F	0	asym_100_33_0_0_0RDel50.ogv	0.75	0.678	0.659	1	0	0	0	0	0	0	50
4618d559-edd3-4187-93cf-ddfd188396b5	50	F	0	asym_100_33_0_0_0RDel100.ogv	0.75	0.623	0.659	0	0	0	0	0	1	0	100
468e33d9-1a48-44a6-9dbb-9a3ba4d42a0e	23	M	1	asym_100_33_0_0_0RDel150.ogv	0.5	0.427	0.46	1	0	0	0	0	0	0	150
46cac198-de52-4617-abc8-b58522037bb0	55	F	0	A100W0D33T250.ogv	0.5	0.166	0.378	0	0	0	1	0	0	0	0
487f8e27-34bf-4606-b728-8af369c621fa	18	F	0	A100W0D33T250.ogv	0.5	0.201	0.5	1	0	0	0	0	0	0	0
4b4f0cbb-5264-44b1-96ef-ead7b152eeac	57	M	0	asym_100_33_0_0_0RDel200.ogv	0.75	0.7	0.648	1	0	0	0	0	0	0	200
4b4f0cbb-5264-44b1-96ef-ead7b152eeac	57	M	0	asym_100_33_0_0_0RDel50.ogv	1	0.886	0.917	1	0	0	0	0	0	0	50
4b4f0cbb-5264-44b1-96ef-ead7b152eeac	57	M	0	asym_100_33_0_0_0RDel150.ogv	0.75	0.791	0.863	1	0	0	0	0	0	0	150
4bc233ea-5922-4f49-b8ed-931ce9e0c421	22	F	0	asym_100_33_0_0_0RDel100.ogv	0.25	0.236	0.422	0	0	0	1	0	0	0	100
4c02fcd2-e1b0-4273-a215-3c7e2bb88f50	52	F	0	asym_100_33_0_0_0RDel50.ogv	0.5	0.605	0.284	1	0	0	0	0	0	0	50
4c1eb7da-0fcb-400a-9826-ecd1001cd3cd	47	F	0	asym_100_33_0_0_0RDel100.ogv	1	1	1	1	0	0	1	0	0	0	100
4c1eb7da-0fcb-400a-9826-ecd1001cd3cd	47	F	0	A100W0D33T250.ogv	1	1	1	1	0	0	1	0	0	0	0
4c7923c1-0997-49ce-acf6-f6426cc7366f	56	M	1	asym_100_33_0_0_0RDel150.ogv	0.75	0.5	0.5	1	0	0	0	0	0	0	150
4d9c398f-3f2e-49b2-ad61-8fbe33771cae	24	F	0	asym_100_33_0_0_0RDel50.ogv	0.75	0.7	0.891	1	0	0	0	0	0	0	50
4ee140b5-3e0e-4fa3-b64c-ca10e0b15edc	29	F	0	asym_100_33_0_0_0RDel150.ogv	0.75	0.738	0.653	1	0	0	0	0	0	0	150
4ee3dd4d-736d-4127-8702-3287c34f069f	26	M	0	asym_100_33_0_0_0RDel150.ogv	0.75	0.746	0.806	1	0	0	0	0	0	0	150
4ee3dd4d-736d-4127-8702-3287c34f069f	26	M	0	asym_100_33_0_0_0RDel200.ogv	0.75	0.842	0.85	1	0	0	0	0	0	0	200
4fab820c-f121-4b27-a9bd-c04cef823b76	43	F	0	asym_100_33_0_0_0RDel150.ogv	0.75	0.698	0.712	1	0	0	0	0	0	0	150
4fab820c-f121-4b27-a9bd-c04cef823b76	43	F	0	asym_100_33_0_0_0RDel50.ogv	0.75	0.596	0.616	1	0	0	0	0	0	0	50
4fac648e-8300-4f2a-8753-c38fbbfde4fe	63	M	0	asym_100_33_0_0_0RDel150.ogv	0.25	0.374	0.438	0	0	0	0	0	0	1	150
4fc5553e-222a-4b72-b366-01f9dd88b992	35	M	0	asym_100_33_0_0_0RDel150.ogv	0.5	0.641	0.673	0	1	0	0	0	0	0	150
50795f5d-5559-4b7f-af8a-5379a2c0da05	43	F	0	asym_100_33_0_0_0RDel50.ogv	0.5	0.298	0.745	1	0	0	0	0	0	0	50
5114118f-fff3-47a5-8758-7ac00b8a78b6	65	F	1	asym_100_33_0_0_0RDel25.ogv	0.5	0.374	0.5	1	0	0	0	0	0	0	25
511617c8-36a8-45d9-912f-8fc8559f2881	18	F	0	A100W0D33T250.ogv	0.5	0.396	0.582	0	1	0	0	0	0	0	0
511b211b-172d-43fe-ba19-6fe2aea17c5b	47	F	2	asym_100_33_0_0_0RDel50.ogv	0.25	0.098	0.156	0	0	1	0	0	0	1	50
512345c4-4581-4e62-a079-5d32184a4a8b	40	F	0	asym_100_33_0_0_0RDel200.ogv	0.25	0.5	0.438	0	1	0	0	0	0	0	200
512345c4-4581-4e62-a079-5d32184a4a8b	40	F	0	asym_100_33_0_0_0RDel50.ogv	0.75	0.872	0.5	0	0	0	0	0	1	0	50
521b694b-a2f5-4e98-b0ef-1da5b8c9e166	28	F	0	asym_100_33_0_0_0RDel150.ogv	0.25	0.124	0	0	0	0	1	0	0	0	150
521b694b-a2f5-4e98-b0ef-1da5b8c9e166	28	F	0	asym_100_33_0_0_0RDel25.ogv	0.5	0.574	0.2	0	1	0	0	0	0	0	25
533d0bda-6ea8-4f68-b404-84db863d318b	46	F	1	asym_100_33_0_0_0RDel100.ogv	1	1	1	1	0	0	0	0	0	0	100
53621c07-3836-4aa7-a54e-4859fa5d8da6	46	F	1	asym_100_33_0_0_0RDel150.ogv	0.25	0.265	0.33	0	0	0	1	0	0	0	150
53621c07-3836-4aa7-a54e-4859fa5d8da6	46	F	1	asym_100_33_0_0_0RDel25.ogv	0.75	0.744	0.765	1	0	0	0	0	0	0	25
53ff0c84-a16b-4fb9-8b72-e686904f241b	21	F	1	asym_100_33_0_0_0RDel200.ogv	0.75	0.5	0.5	1	0	0	0	0	0	0	200
543181d1-84c7-4dc5-9e95-ba6f9854358e	50	M	0	asym_100_33_0_0_0RDel25.ogv	1	0.683	0.645	1	0	0	0	0	0	0	25
5492e694-99f5-4a98-950c-93d71860517a	23	F	0	A100W0D33T250.ogv	0.5	0.448	0.5	1	0	0	0	0	0	0	0
551885c7-a4e1-4767-8038-afba47d5eef3	56	F	0	asym_100_33_0_0_0RDel100.ogv	1	0.962	1	1	0	0	0	0	0	0	100
551885c7-a4e1-4767-8038-afba47d5eef3	56	F	0	asym_100_33_0_0_0RDel200.ogv	0.25	0.262	0.661	0	0	0	1	0	0	0	200
55b3c98c-7c2a-4222-b2de-efb753071fa8	20	F	0	asym_100_33_0_0_0RDel50.ogv	0.25	0.183	0.265	1	0	0	0	0	0	0	50
566ab66d-d35d-45a0-b1ca-0a9035fe5c00	18	M	0	A100W0D33T250.ogv	0.75	0.211	0.2	1	0	0	1	0	0	0	0
566ab66d-d35d-45a0-b1ca-0a9035fe5c00	18	M	0	asym_100_33_0_0_0RDel25.ogv	0.75	0.633	0.254	1	0	0	1	0	0	0	25
569f90d7-4d6d-4f52-a99f-d20833aee6ac	18	F	0	asym_100_33_0_0_0RDel25.ogv	0.75	0	0.423	0	0	1	0	0	1	0	25
57209434-0505-4657-8cc5-6672e4021a41	44	F	0	asym_100_33_0_0_0RDel200.ogv	0.75	0.5	0.5	0	0	0	1	0	0	0	200
57c6c392-b409-490a-921f-5cf3a8d4987b	46	F	0	asym_100_33_0_0_0RDel100.ogv	0.75	0.705	0.645	1	0	0	0	0	0	0	100
57f22f33-467b-4111-b7fa-8288749caa51	43	M	0	asym_100_33_0_0_0RDel150.ogv	0.75	0.667	0.646	1	0	0	0	0	0	0	150
57f22f33-467b-4111-b7fa-8288749caa51	43	M	0	A100W0D33T250.ogv	1	0.723	0.75	1	0	0	0	0	0	0	0
58cdb493-83b4-4d0c-8bd5-72770b8eca01	23	F	0	asym_100_33_0_0_0RDel100.ogv	0.75	0.776	0.585	1	0	0	0	0	0	0	100
58e28c44-7590-41df-9f8e-bd5ac89acdcd	48	F	0	asym_100_33_0_0_0RDel25.ogv	0.5	0.246	0.31	0	0	0	1	0	0	0	25
58e28c44-7590-41df-9f8e-bd5ac89acdcd	48	F	0	A100W0D33T250.ogv	0.5	0.336	0.427	1	0	0	1	0	0	0	0
58e28c44-7590-41df-9f8e-bd5ac89acdcd	48	F	0	asym_100_33_0_0_0RDel100.ogv	1	0.779	0.964	1	0	0	0	0	0	0	100
593acf20-4e27-4a76-8769-f3aeaa8e2e41	42	F	0	asym_100_33_0_0_0RDel50.ogv	0.75	0.667	0.689	1	0	0	0	0	0	0	50
5a707e11-a114-4631-9aeb-f35d26846511	21	F	0	asym_100_33_0_0_0RDel25.ogv	0.5	0.338	0.205	1	0	0	0	0	0	0	25
5a707e11-a114-4631-9aeb-f35d26846511	21	F	0	A100W0D33T250.ogv	0.25	0.259	0.388	1	0	0	0	0	0	0	0
5a935edb-94d2-40d9-8653-0b3f1e466e3c	34	M	0	A100W0D33T250.ogv	0.25	0.188	0.187	1	0	0	0	0	0	0	0
5a9c28f9-4b75-4825-9969-c5b3c3f6b439	49	F	0	asym_100_33_0_0_0RDel100.ogv	0.5	0.408	0.399	1	0	0	0	0	0	0	100
5b6530f2-d1c7-4b4e-92e3-85bbdd54a0c2	22	M	0	asym_100_33_0_0_0RDel100.ogv	0.75	0.767	0.633	1	0	0	0	0	0	0	100
5b6530f2-d1c7-4b4e-92e3-85bbdd54a0c2	22	M	0	asym_100_33_0_0_0RDel200.ogv	0.5	0.65	0.293	1	0	0	0	0	0	0	200
5b6530f2-d1c7-4b4e-92e3-85bbdd54a0c2	22	M	0	asym_100_33_0_0_0RDel50.ogv	0.75	0.815	0.744	1	0	0	0	0	0	0	50
5b988fde-4d3e-4c83-8f0c-f9d24a527ea3	34	F	0	asym_100_33_0_0_0RDel100.ogv	0.75	0.412	0.62	1	0	0	0	0	0	0	100
5b988fde-4d3e-4c83-8f0c-f9d24a527ea3	34	F	0	asym_100_33_0_0_0RDel150.ogv	0.5	0.65	0.352	1	0	0	0	0	1	0	150
5be1326a-be59-4bf5-a9a4-fd0048183b02	30	M	0	asym_100_33_0_0_0RDel50.ogv	0.25	0.15	0.344	1	0	0	0	0	0	0	50
5bef8583-b15d-4d4a-a2d1-6c82042dc817	23	F	0	asym_100_33_0_0_0RDel50.ogv	1	0.879	0.846	1	0	0	0	0	0	0	50
5cbe7146-64f0-4430-8b7b-7948f0194edf	23	F	0	asym_100_33_0_0_0RDel100.ogv	0.5	0.649	0.5	1	0	0	0	0	0	0	100
5d00d636-14a7-4656-a5dd-bff7ab6fe21d	23	F	1	asym_100_33_0_0_0RDel200.ogv	0.75	0.5	0.5	0	0	0	1	0	0	0	200
5eb5b1a0-182c-43d0-9579-6ff4edf80e5d	21	M	2	asym_100_33_0_0_0RDel50.ogv	1	0.894	0.854	1	0	0	0	0	0	0	50
5ed24c47-d2bb-4081-8db6-a58aa47453a2	40	F	0	asym_100_33_0_0_0RDel150.ogv	0.75	0.5	0.5	1	0	0	0	0	0	0	150
5ef8c6c9-3d36-4e5b-b7b1-6146b913cde4	47	F	0	asym_100_33_0_0_0RDel150.ogv	0.5	0.655	0.607	1	0	0	0	0	0	0	150
5f9391f9-9f97-4652-9d32-690131abc9a1	51	F	0	asym_100_33_0_0_0RDel100.ogv	0.5	0.462	0.467	1	0	0	0	0	0	0	100
5fccb460-d28d-405c-88f1-f679e8a31e55	27	F	0	asym_100_33_0_0_0RDel150.ogv	0.75	0.609	0.377	0	0	0	0	0	1	0	150
5fef817e-9149-481d-9eac-87eb91f31fcc	44	M	0	asym_100_33_0_0_0RDel50.ogv	1	0.846	0.835	1	0	0	0	0	0	0	50
621ea149-a5da-4dc0-bdd6-ef8abb03923b	34	F	1	asym_100_33_0_0_0RDel50.ogv	1	0.802	0.868	1	0	0	0	0	0	0	50
62278878-2bf1-457f-960a-614612ddf703	56	M	0	asym_100_33_0_0_0RDel100.ogv	0.75	0.705	0.653	1	0	0	0	0	0	0	100
62278878-2bf1-457f-960a-614612ddf703	56	M	0	asym_100_33_0_0_0RDel50.ogv	0.75	0.652	0.613	0	0	0	0	0	1	0	50
623ec3d7-70a7-48f0-999c-a3e4af4bfdcb	24	F	0	A100W0D33T250.ogv	0.5	0.582	0.63	0	0	0	0	0	1	0	0
6250d0fb-4858-4b29-9065-a11373541718	26	F	0	asym_100_33_0_0_0RDel25.ogv	0.5	0.593	0.614	1	0	0	0	0	1	0	25
63a28948-c759-400d-9867-18f7fa27d77b	56	M	4	A100W0D33T250.ogv	0.5	0.5	0.5	0	0	0	0	0	1	0	0
63fcd5c8-da4b-4bb5-95a7-39b31c3e9ba7	24	F	0	asym_100_33_0_0_0RDel150.ogv	0	0.612	0.5	1	0	0	0	0	0	0	150
63fcd5c8-da4b-4bb5-95a7-39b31c3e9ba7	24	F	0	asym_100_33_0_0_0RDel25.ogv	1	0.931	0.92	1	0	0	0	0	0	0	25
644ad375-ea8a-4bba-9afe-36b30ea005ac	49	F	0	asym_100_33_0_0_0RDel50.ogv	0.75	0.849	0.655	1	0	0	0	0	0	0	50
644ad375-ea8a-4bba-9afe-36b30ea005ac	49	F	0	asym_100_33_0_0_0RDel150.ogv	0.25	0.391	0.434	1	0	0	0	0	0	0	150
646908ed-091b-483d-ba94-b1c0ab10621c	53	F	0	asym_100_33_0_0_0RDel150.ogv	0.75	0.423	0.369	1	0	0	0	0	0	0	150
64a14e4e-1943-43b5-bbae-45bf727f61bf	27	M	1	asym_100_33_0_0_0RDel150.ogv	0.75	0.779	0.782	1	0	0	0	0	0	0	150
65af724e-1c41-4772-8dd7-cb53374a27c9	34	F	0	asym_100_33_0_0_0RDel50.ogv	0.25	0.243	0.386	0	0	0	0	1	1	1	50
65af724e-1c41-4772-8dd7-cb53374a27c9	34	F	0	A100W0D33T250.ogv	0.5	0.352	0.341	0	0	0	1	0	0	0	0
65e538f4-e77f-4c5a-8497-695c1a47abf1	49	F	1	asym_100_33_0_0_0RDel200.ogv	0.75	0.649	0.637	0	0	0	1	0	0	0	200
6602f5eb-c3dc-4731-8918-808257e77091	44	F	0	asym_100_33_0_0_0RDel50.ogv	0.75	0.5	0.5	1	0	0	0	0	0	0	50
66cbe3de-ae98-462e-9946-71f67dc5d643	64	F	0	asym_100_33_0_0_0RDel150.ogv	0.75	1	1	1	0	0	0	0	0	0	150
66ee74b6-08f3-4915-bbab-189afc4f94fa	18	F	0	asym_100_33_0_0_0RDel25.ogv	1	0.966	1	1	0	0	0	0	0	0	25
66ee74b6-08f3-4915-bbab-189afc4f94fa	18	F	0	asym_100_33_0_0_0RDel50.ogv	0.75	0.915	0.588	1	0	0	0	0	0	0	50
676d684c-2481-457d-91ee-10354651be91	22	F	0	A100W0D33T250.ogv	0.75	0.754	0.775	1	0	0	1	0	1	0	0
6773c0b3-823c-48f9-8c5c-f3579cfbb7ed	64	F	0	asym_100_33_0_0_0RDel200.ogv	1	1	1	1	0	0	0	0	0	0	200
67adc042-1602-4717-9e82-175a7915f02a	59	F	0	A100W0D33T250.ogv	0.75	0.5	0.686	1	0	0	0	0	0	0	0
68635850-f83e-44ce-9a99-b2b47674ec5f	51	M	0	asym_100_33_0_0_0RDel150.ogv	0.75	0.637	0.577	1	0	0	0	0	0	0	150
69003880-1c61-4b94-ad5e-8afa989383a0	62	F	0	asym_100_33_0_0_0RDel150.ogv	0.75	0.589	0.709	1	0	0	0	0	0	0	150
69c249a1-a9fa-4e76-9637-3e743979c221	53	M	0	asym_100_33_0_0_0RDel200.ogv	0.5	0.047	0.339	0	0	0	1	0	0	0	200
69c249a1-a9fa-4e76-9637-3e743979c221	53	M	0	asym_100_33_0_0_0RDel25.ogv	1	1	1	1	0	0	0	0	0	0	25
69c249a1-a9fa-4e76-9637-3e743979c221	53	M	0	asym_100_33_0_0_0RDel100.ogv	0.75	0.653	0.631	1	0	0	0	0	1	0	100
6a3058a3-290f-4cda-81a4-7ee04b165a9b	48	M	0	asym_100_33_0_0_0RDel25.ogv	0.75	0.5	0.5	1	0	0	0	0	0	0	25
6a655074-37b5-4817-9cf4-d8c0fa3a3624	24	M	0	asym_100_33_0_0_0RDel100.ogv	0.75	0.5	0.5	1	0	0	0	0	0	0	100
6a7a467d-a0ba-482c-bbc2-8a3c2f053d27	70	M	0	asym_100_33_0_0_0RDel150.ogv	0.5	0.588	0.585	0	0	0	0	0	1	0	150
6a7b413b-cf5a-4912-9580-2209b583736c	21	M	0	asym_100_33_0_0_0RDel50.ogv	0.5	0.559	0.521	1	0	0	0	0	0	0	50
6ce6062b-2460-47ec-922f-086a88eb84eb	24	M	1	A100W0D33T250.ogv	0.75	0.744	0.683	1	0	0	0	0	0	0	0
6ce738d7-fbea-41a9-be84-c38e5b61d864	54	F	0	asym_100_33_0_0_0RDel150.ogv	0.25	0.154	0.596	1	0	0	0	0	0	0	150
6d92ab31-c3a6-4cb4-8309-8a352dd19cf8	18	M	0	asym_100_33_0_0_0RDel50.ogv	0.5	0.382	0.5	0	0	0	0	0	0	1	50
6f0b9652-ed4d-4eef-a7b0-8abd87b3f196	53	M	0	A100W0D33T250.ogv	0.75	0.429	0.557	1	0	0	0	0	0	0	0
6f3c167b-a304-4127-ae4c-251e07d3d29d	65	F	0	asym_100_33_0_0_0RDel100.ogv	0.5	0.325	0.41	1	0	0	0	0	0	0	100
708d8bb4-954b-4cbc-8087-b079e183ee90	53	F	0	asym_100_33_0_0_0RDel150.ogv	1	0.719	0.774	1	0	0	0	0	0	0	150
70dd7cde-b6ec-4ce9-a721-b6371a04e3c1	44	F	0	asym_100_33_0_0_0RDel100.ogv	0.75	0.5	0.5	0	0	0	0	0	1	0	100
70dd7cde-b6ec-4ce9-a721-b6371a04e3c1	44	F	0	A100W0D33T250.ogv	0.5	0.5	0.5	0	0	0	0	0	1	0	0
71784e1d-cb57-434c-b761-8ccc034f906e	62	M	0	asym_100_33_0_0_0RDel50.ogv	1	0.997	1	1	0	0	0	0	0	0	50
718ae4d4-9db1-41fb-94c1-d7770aa750f6	42	M	2	asym_100_33_0_0_0RDel200.ogv	0.5	0.336	0.451	0	0	0	0	0	1	0	200
718ae4d4-9db1-41fb-94c1-d7770aa750f6	42	M	2	asym_100_33_0_0_0RDel150.ogv	1	0.787	0.78	1	0	0	0	0	0	0	150
72219aed-a638-4177-a2c0-c07ce0757a01	24	M	0	asym_100_33_0_0_0RDel150.ogv	0.5	0.66	0.586	0	0	0	0	0	1	0	150
72bca900-ffbd-40c4-b6b2-14d5dae7a330	51	F	0	asym_100_33_0_0_0RDel50.ogv	0.75	0.722	0.738	1	0	0	0	0	0	0	50
72d5f620-e1b7-42d5-89b8-19ad93552c9a	23	M	1	A100W0D33T250.ogv	0.75	0.801	0.8	1	0	0	0	0	0	0	0
730acf84-6ea7-43af-98c0-51f0de2b5f31	55	M	0	asym_100_33_0_0_0RDel100.ogv	1	0.746	0.808	1	0	0	0	0	0	0	100
73e5d973-dfac-4a61-9f6d-c7ad31f2fc7c	53	M	0	asym_100_33_0_0_0RDel100.ogv	1	0.873	0.864	1	0	0	0	0	0	0	100
73f4ebf9-b6dd-4d02-84de-90d199906189	38	M	0	asym_100_33_0_0_0RDel100.ogv	0.25	0.477	0.455	0	0	0	1	0	0	0	100
73f4ebf9-b6dd-4d02-84de-90d199906189	38	M	0	asym_100_33_0_0_0RDel50.ogv	0.25	0.422	0.438	1	0	0	0	0	0	0	50
75933e98-f3be-4294-b591-93a41002383e	18	F	0	asym_100_33_0_0_0RDel100.ogv	0.75	0.533	0.692	1	0	0	0	0	0	0	100
75ded684-bd5d-49da-81d1-1366f91f7fa2	29	F	0	asym_100_33_0_0_0RDel150.ogv	0.75	0.741	0.742	1	0	0	0	0	0	0	150
769fa703-ec5a-4194-806a-de4fba82e207	56	M	0	asym_100_33_0_0_0RDel50.ogv	0.75	0.57	0.562	1	0	0	0	0	0	0	50
76d6e454-08fc-42b2-9c44-9f07cafaae17	68	F	0	asym_100_33_0_0_0RDel50.ogv	0.5	0	0	0	0	0	0	1	0	0	50
7721cc15-d1c4-43b7-83da-2268676103c9	42	F	0	asym_100_33_0_0_0RDel150.ogv	0.25	0.116	0.403	1	0	0	0	0	0	0	150
779a78a0-debc-455d-9bbb-9a67dbc24344	68	M	0	asym_100_33_0_0_0RDel50.ogv	0.75	0.504	0.5	1	0	0	0	0	0	0	50
77c90bae-f092-4ae8-a215-56c994b82d51	42	F	2	asym_100_33_0_0_0RDel25.ogv	0.75	0.291	0.243	1	0	0	0	0	0	0	25
77d7ad05-f0a2-49f3-9507-a7829ab54060	60	F	0	A100W0D33T250.ogv	0.5	0.603	0.6	1	0	0	0	0	0	0	0
77e60e39-1d4a-4690-931e-519160fa50cf	54	F	0	asym_100_33_0_0_0RDel25.ogv	1	1	1	1	0	0	0	0	0	0	25
77e60e39-1d4a-4690-931e-519160fa50cf	54	F	0	asym_100_33_0_0_0RDel150.ogv	0.75	0.563	0.56	1	0	0	0	0	1	0	150
79fe8961-0c4f-4e82-b16f-d98e1e1138c1	22	F	0	asym_100_33_0_0_0RDel100.ogv	0.75	0.307	0.432	1	0	0	0	0	0	0	100
79fe8961-0c4f-4e82-b16f-d98e1e1138c1	22	F	0	asym_100_33_0_0_0RDel150.ogv	0.25	0.121	0.403	1	0	0	0	0	0	0	150
7b213c08-12f5-4be6-a332-1366adbbeb13	41	F	0	A100W0D33T250.ogv	0.75	0.278	0.778	1	0	0	0	0	0	0	0
7b3fd885-674e-4caa-8916-37901921637e	35	M	1	asym_100_33_0_0_0RDel150.ogv	0.25	0.57	0.393	0	0	0	1	0	0	0	150
7d3a53c8-9586-4f60-93be-ea523a025958	61	M	1	A100W0D33T250.ogv	0.5	0.397	0.397	0	0	0	0	0	1	0	0
7e6082d0-fab1-4715-b70a-3a1d2e174a19	20	F	0	asym_100_33_0_0_0RDel200.ogv	1	1	1	0	0	0	0	0	1	0	200
7e7d3788-680d-4403-adb0-fd13e3ca7c01	26	F	1	asym_100_33_0_0_0RDel150.ogv	0.75	0.5	0.5	1	0	0	0	0	1	0	150
7e8cbe7f-7062-4838-8854-cf2398359334	61	F	0	asym_100_33_0_0_0RDel50.ogv	0.75	0.557	0.748	1	0	0	0	0	0	0	50
7f5cf12c-229e-4306-948d-ec930cceab9d	24	M	0	asym_100_33_0_0_0RDel25.ogv	0.75	0.731	0.332	1	0	0	0	0	0	0	25
7f5cf12c-229e-4306-948d-ec930cceab9d	24	M	0	asym_100_33_0_0_0RDel200.ogv	0.75	0.433	0.25	1	0	0	1	0	0	0	200
80982735-266e-46d7-bb5e-80224b87eb38	54	F	2	asym_100_33_0_0_0RDel200.ogv	0.75	0.69	0.641	1	0	0	0	0	0	0	200
809edfab-cd2b-4b6f-9ad2-7b93f6092b74	23	F	1	asym_100_33_0_0_0RDel150.ogv	0.75	0.505	0.777	1	0	0	0	0	0	0	150
8129f3af-126c-4206-93c6-a8321b690912	36	F	0	asym_100_33_0_0_0RDel150.ogv	0.5	1	0.5	1	0	0	0	0	0	0	150
81562ad7-0f8b-4ac4-bdf7-c1c2bb87ef43	26	M	1	asym_100_33_0_0_0RDel25.ogv	0.75	0.661	0.594	1	0	0	0	0	0	0	25
82b47b6b-011c-4ac8-9db2-192830ccd8fa	21	M	1	A100W0D33T250.ogv	0.5	0.648	0.592	1	0	0	0	0	0	0	0
82b47b6b-011c-4ac8-9db2-192830ccd8fa	21	M	1	asym_100_33_0_0_0RDel100.ogv	0.75	0.702	0.538	1	0	0	0	0	0	0	100
82b47b6b-011c-4ac8-9db2-192830ccd8fa	21	M	1	asym_100_33_0_0_0RDel50.ogv	0.5	0.702	0.5	1	0	0	0	0	0	0	50
83e3c22b-bd6b-4fed-a230-5325831b5175	25	M	0	asym_100_33_0_0_0RDel50.ogv	0.75	0.685	0.642	1	0	0	0	0	0	0	50
83f3e8a0-f553-46f6-840f-497c0edc0be8	18	F	0	asym_100_33_0_0_0RDel100.ogv	0.75	0.391	0.557	1	0	0	0	0	0	0	100
84a65403-ce3f-4551-9d57-bba7541d1df9	43	M	0	asym_100_33_0_0_0RDel25.ogv	0.75	0.664	0.719	1	0	0	0	0	0	0	25
84a65403-ce3f-4551-9d57-bba7541d1df9	43	M	0	asym_100_33_0_0_0RDel200.ogv	0.5	0.547	0.5	1	0	0	0	0	0	0	200
8634b7b8-3800-4f24-8a31-6babac063876	50	F	0	asym_100_33_0_0_0RDel200.ogv	0.75	0.786	0.715	1	0	0	0	0	0	0	200
87907707-8bb0-4fc2-a2b9-7b8689db6d31	38	F	0	asym_100_33_0_0_0RDel25.ogv	0.75	0.783	0.783	1	0	0	0	0	0	0	25
87907707-8bb0-4fc2-a2b9-7b8689db6d31	38	F	0	asym_100_33_0_0_0RDel150.ogv	0.5	0.563	0.425	1	0	0	0	0	0	0	150
87df8b46-94f3-4728-9766-7e66cd254e1b	38	M	0	A100W0D33T250.ogv	1	0.95	1	1	0	0	0	0	1	0	0
87f76f28-2d70-4e30-b70f-3e8d35b199ec	53	F	0	asym_100_33_0_0_0RDel150.ogv	0.75	0.716	0.82	1	0	0	0	0	0	0	150
8818a4ca-d88b-4221-9470-b0f774c6a8d8	63	F	1	A100W0D33T250.ogv	0.75	0.5	0.434	1	0	0	0	0	0	0	0
8818a4ca-d88b-4221-9470-b0f774c6a8d8	63	F	1	asym_100_33_0_0_0RDel200.ogv	1	0.555	0.376	0	0	0	0	0	1	0	200
88c1ac4f-ef96-46d8-919f-a64830c664d7	57	F	2	asym_100_33_0_0_0RDel25.ogv	1	1	1	1	0	0	0	0	0	0	25
897d8cc1-5d76-447f-bff9-1fb999c2f2ba	26	F	0	asym_100_33_0_0_0RDel50.ogv	0.75	0.902	0.895	1	0	0	0	0	0	0	50
89a292fc-67cb-4c1f-a07a-970780fb7994	50	F	1	asym_100_33_0_0_0RDel200.ogv	0.75	0.523	0.481	1	0	0	0	0	0	0	200
8c555fdc-a021-4c69-bd32-7d1c582e2d78	18	M	0	asym_100_33_0_0_0RDel100.ogv	0.75	0.759	0.5	1	0	0	0	0	0	0	100
8c555fdc-a021-4c69-bd32-7d1c582e2d78	18	M	0	asym_100_33_0_0_0RDel25.ogv	0	0	0	0	0	0	1	0	0	0	25
8ccfb31e-7cf1-4a1c-93cc-991a7dcb5490	48	M	0	A100W0D33T250.ogv	1	0.853	0.978	1	0	0	0	0	0	0	0
8d852548-3597-498d-a046-f6b11ba57063	19	F	0	asym_100_33_0_0_0RDel50.ogv	0.75	0.708	0.437	1	0	0	0	0	0	0	50
8e06379d-06d2-4389-ad3e-f3f06b6e4743	68	F	0	asym_100_33_0_0_0RDel100.ogv	0.75	0.797	0.904	1	0	0	0	0	1	0	100
8e2b9ff8-14e5-4d82-8e2f-1924536c7bee	62	M	0	asym_100_33_0_0_0RDel25.ogv	0.75	0.658	0.5	1	0	0	0	0	0	0	25
8e92b4ea-4ff5-4328-b215-a67b86c03dc2	19	F	0	asym_100_33_0_0_0RDel100.ogv	0.75	0.236	0.124	0	0	0	0	0	1	0	100
8e92b4ea-4ff5-4328-b215-a67b86c03dc2	19	F	0	asym_100_33_0_0_0RDel150.ogv	0.75	0.21	0.248	0	0	0	0	0	1	0	150
90140285-a417-481b-a670-e70d741a32ed	46	F	0	asym_100_33_0_0_0RDel25.ogv	1	0.678	0.763	1	0	0	0	0	0	0	25
90856394-353a-449a-9309-ac9d26b9f5cb	35	F	1	asym_100_33_0_0_0RDel100.ogv	1	0.949	0.598	1	0	0	0	0	0	0	100
917d95b7-9c1a-4d43-8583-75d70b37effc	56	M	1	A100W0D33T250.ogv	0.75	0.711	0.749	1	0	0	0	0	0	0	0
91950b52-f15a-45d4-8f35-72d8902ae1a1	57	F	0	asym_100_33_0_0_0RDel25.ogv	0.75	0.724	0.674	1	0	0	0	0	0	0	25
91e7717c-fe23-4f87-954b-7569a7c17d3e	51	F	0	asym_100_33_0_0_0RDel25.ogv	0.75	0.459	0.578	1	0	0	0	0	0	0	25
91e7717c-fe23-4f87-954b-7569a7c17d3e	51	F	0	asym_100_33_0_0_0RDel50.ogv	0.75	0.462	0.553	1	0	0	0	0	0	0	50
91e7717c-fe23-4f87-954b-7569a7c17d3e	51	F	0	asym_100_33_0_0_0RDel150.ogv	0.75	0.57	0.664	1	0	0	0	0	0	0	150
922f480d-b42f-48df-b1da-9b78c5fee422	22	F	0	asym_100_33_0_0_0RDel50.ogv	0.75	0.683	0.564	1	0	0	0	0	0	0	50
92ade7b8-f3ff-4712-836c-7350208e6fcd	56	F	0	asym_100_33_0_0_0RDel150.ogv	0.75	0.213	0.5	0	0	0	0	0	1	0	150
92b880c6-20e4-4817-8c45-9ae8c31f1275	37	M	0	asym_100_33_0_0_0RDel50.ogv	1	0.869	0.908	1	0	0	0	0	0	0	50
936e2352-819a-4a9a-8bfc-854eb7ab92e6	50	F	0	A100W0D33T250.ogv	0.75	0.972	1	1	0	0	0	0	0	0	0
941e4ff4-24c2-4b3a-8f62-f11b5cee80c2	52	M	0	asym_100_33_0_0_0RDel150.ogv	1	0.763	1	1	0	0	0	0	0	0	150
941e4ff4-24c2-4b3a-8f62-f11b5cee80c2	52	M	0	asym_100_33_0_0_0RDel200.ogv	0.75	0.634	0.672	0	0	0	0	0	1	0	200
94837fda-77f2-4b5f-b101-fd6e47b7ef2c	40	F	1	asym_100_33_0_0_0RDel25.ogv	0.75	0.17	0.325	1	0	0	0	0	0	0	25
94837fda-77f2-4b5f-b101-fd6e47b7ef2c	40	F	1	asym_100_33_0_0_0RDel100.ogv	0.75	0.75	0.847	1	0	0	0	0	0	0	100
94b032b4-baeb-4e09-beb4-86e55f801530	46	F	0	asym_100_33_0_0_0RDel150.ogv	0.75	0.737	0.78	1	0	0	0	0	0	0	150
959ec463-1def-4b47-997f-275c267e09d2	18	F	0	asym_100_33_0_0_0RDel100.ogv	1	0.648	1	1	0	0	0	0	0	0	100
95a0ce90-c9b9-40bb-bee9-1b640bd8a25c	46	F	0	asym_100_33_0_0_0RDel200.ogv	0.5	0	0.225	0	0	0	0	0	1	0	200
966d618f-163b-472a-b09d-871834c675a1	51	M	0	asym_100_33_0_0_0RDel50.ogv	1	0.827	0.715	1	0	0	0	0	0	0	50
96840236-40c0-4cd7-a838-b488e39e32e0	24	M	1	asym_100_33_0_0_0RDel150.ogv	1	0.648	0.652	0	0	0	0	0	1	0	150
96840236-40c0-4cd7-a838-b488e39e32e0	24	M	1	asym_100_33_0_0_0RDel100.ogv	1	0.597	0.5	0	1	0	0	0	0	0	100
96840236-40c0-4cd7-a838-b488e39e32e0	24	M	1	asym_100_33_0_0_0RDel25.ogv	0.75	0.686	0.701	0	0	0	0	0	1	0	25
976c464d-88b0-44d9-a450-18927fdc1903	21	F	0	asym_100_33_0_0_0RDel100.ogv	0.25	0.189	0.202	0	0	0	0	1	0	0	100
976c464d-88b0-44d9-a450-18927fdc1903	21	F	0	asym_100_33_0_0_0RDel25.ogv	0.5	0.701	0.738	1	0	0	0	0	0	0	25
98895426-9c36-4cd8-9b71-812c51e51899	36	M	0	asym_100_33_0_0_0RDel200.ogv	0.75	0.667	0.5	0	0	0	0	0	1	0	200
98c0565a-2617-42b6-b275-0064fe7401cc	30	M	1	A100W0D33T250.ogv	0.5	0.345	0.099	0	0	1	0	0	0	0	0
98fcf81c-76b4-44d1-bf1c-89640a60337a	28	M	0	asym_100_33_0_0_0RDel100.ogv	1	0.701	0.719	1	0	0	0	0	0	0	100
999b3ad9-e0be-4b6c-b0d5-a4a2db4aa2a4	56	M	1	asym_100_33_0_0_0RDel150.ogv	0.75	0.192	0.272	0	0	0	1	0	0	1	150
9a7c4e1f-956b-4062-8526-d2dab9768486	21	F	0	asym_100_33_0_0_0RDel50.ogv	0.75	0.645	0.828	0	0	0	0	0	1	0	50
9a9bd0e5-0866-4412-bdf1-9cdd41965b23	32	M	0	asym_100_33_0_0_0RDel150.ogv	0.75	0.678	0.642	1	0	0	0	0	0	0	150
9aefe228-14c1-46d5-af5b-c197f48d9c76	25	F	0	asym_100_33_0_0_0RDel150.ogv	0.25	0.07	0.33	0	0	0	1	0	0	0	150
9aefe228-14c1-46d5-af5b-c197f48d9c76	25	F	0	asym_100_33_0_0_0RDel100.ogv	0.75	0.292	0.689	0	0	0	1	0	0	0	100
9aefe228-14c1-46d5-af5b-c197f48d9c76	25	F	0	asym_100_33_0_0_0RDel200.ogv	0.75	0.377	0.719	1	0	0	0	0	0	0	200
9b6997af-81e6-493e-9896-a7afeb724d57	18	F	0	asym_100_33_0_0_0RDel200.ogv	0.25	0.246	0	1	0	0	0	0	0	0	200
9bc661de-dff0-4e67-a115-e374b92779a4	52	F	0	asym_100_33_0_0_0RDel150.ogv	1	1	0.868	1	0	0	0	0	0	0	150
9bc8dbb3-0e74-449d-9ea0-f5820e69b790	22	M	0	asym_100_33_0_0_0RDel50.ogv	0.75	0.831	0.847	1	0	0	0	0	0	0	50
9c2bd4b2-2d3e-42bf-8839-f1f04a5ad734	45	F	1	asym_100_33_0_0_0RDel150.ogv	0.75	0.771	0.629	0	0	0	0	0	1	0	150
9d8dc08e-e39b-4b0a-9330-7a2c4f613591	28	F	1	asym_100_33_0_0_0RDel100.ogv	0.75	0.567	0.594	1	0	0	0	0	0	0	100
9db8eea9-58b4-4385-a972-ca3df6d84389	63	F	0	asym_100_33_0_0_0RDel25.ogv	0.75	0.791	0.801	1	0	0	0	0	0	0	25
9ddf133f-7248-46e4-95e7-1cb04df61cca	54	F	0	asym_100_33_0_0_0RDel50.ogv	0.75	0.771	0.771	1	0	0	0	0	0	0	50
9ea05f2d-f025-49de-886e-f1beb734d0a2	50	F	0	asym_100_33_0_0_0RDel25.ogv	1	0.746	0.842	1	0	0	0	0	0	0	25
9eab3749-0256-4211-ac46-64ded9032797	52	F	1	asym_100_33_0_0_0RDel150.ogv	0.5	0.198	0.318	0	0	0	0	0	1	1	150
9fc52243-25af-4943-92cc-b6a0f02c9d19	41	M	0	asym_100_33_0_0_0RDel50.ogv	0.5	0.322	0.627	1	0	0	0	0	0	0	50
9fc52243-25af-4943-92cc-b6a0f02c9d19	41	M	0	asym_100_33_0_0_0RDel25.ogv	0.75	0.626	0.752	1	0	0	0	0	0	0	25
a0227835-b7bb-4b6a-b39c-534cf9880ec6	54	F	0	asym_100_33_0_0_0RDel25.ogv	0.75	0.605	0.566	1	0	0	0	0	0	0	25
a176b178-821e-49ff-aa93-3c51df2e64fb	55	F	0	asym_100_33_0_0_0RDel25.ogv	0.5	0.441	0.69	1	0	0	0	0	0	0	25
a176b178-821e-49ff-aa93-3c51df2e64fb	55	F	0	asym_100_33_0_0_0RDel200.ogv	0.5	0.5	0.713	1	0	0	0	0	0	0	200
a176b178-821e-49ff-aa93-3c51df2e64fb	55	F	0	asym_100_33_0_0_0RDel100.ogv	0.5	1	1	1	0	0	0	0	0	0	100
a1f3ed8c-b143-488f-bc86-2b1235ddadc3	54	M	0	asym_100_33_0_0_0RDel50.ogv	1	1	1	1	0	0	0	0	0	0	50
a2c257ef-cc18-4e7a-b24c-dd8c0e22a6ac	39	M	0	A100W0D33T250.ogv	1	1	1	1	0	0	0	0	1	0	0
a309ae27-0e11-44ea-9be5-7d197f553b1b	43	F	0	asym_100_33_0_0_0RDel25.ogv	1	1	0.898	1	0	0	0	0	0	0	25
a61bb896-7994-4f0b-ba78-548fb16d37d8	47	F	0	asym_100_33_0_0_0RDel50.ogv	1	1	1	1	0	0	0	0	0	0	50
a77c3043-3ebe-4e37-9f0f-af3392513b89	22	F	0	asym_100_33_0_0_0RDel150.ogv	0.25	0.5	0	1	0	0	0	0	0	0	150
a8b023fd-bbdd-43e3-9c59-884d57431f23	19	F	0	asym_100_33_0_0_0RDel100.ogv	0.75	1	0.849	1	0	0	0	0	0	0	100
a9723c0a-4a4b-4809-8d10-b8a0bba5ae75	65	F	0	A100W0D33T250.ogv	0.5	0.339	0.5	1	0	0	0	0	0	0	0
a9de623c-8efb-4d97-baab-54e7138d061b	30	F	0	asym_100_33_0_0_0RDel200.ogv	0.75	0.574	0.317	1	0	0	0	0	0	0	200
a9de623c-8efb-4d97-baab-54e7138d061b	30	F	0	A100W0D33T250.ogv	1	1	1	1	0	0	0	0	0	0	0
a9de623c-8efb-4d97-baab-54e7138d061b	30	F	0	asym_100_33_0_0_0RDel150.ogv	0.5	0.5	0.5	1	0	0	0	0	0	0	150
a9faf326-3b20-4f35-b4ad-67d170f858f6	30	F	2	asym_100_33_0_0_0RDel25.ogv	0.75	0.62	0.586	1	0	0	0	0	0	0	25
ab2a6098-21b7-4dac-a742-93107da41269	49	F	0	A100W0D33T250.ogv	0.25	0.207	0.174	0	0	0	1	0	0	0	0
ac069807-08af-45d3-adc6-641532f5e68e	23	F	0	asym_100_33_0_0_0RDel25.ogv	0.25	0.157	0.5	0	0	0	0	1	0	0	25
ac247882-3fc7-4733-9d2f-5b8d2ec8ddf1	33	M	1	A100W0D33T250.ogv	0.5	0.549	0.541	0	0	0	1	0	0	0	0
ac247882-3fc7-4733-9d2f-5b8d2ec8ddf1	33	M	1	asym_100_33_0_0_0RDel100.ogv	0.75	0.883	0.899	1	0	0	0	0	0	0	100
ac247882-3fc7-4733-9d2f-5b8d2ec8ddf1	33	M	1	asym_100_33_0_0_0RDel50.ogv	0.5	0.757	0.708	0	0	0	1	0	0	0	50
acd1c146-b10c-4c08-854d-785173bd3078	29	F	0	A100W0D33T250.ogv	0.75	0.451	0.5	1	0	0	0	0	0	0	0
afa89021-e243-441b-8cd2-b281e72f9fc9	28	M	0	asym_100_33_0_0_0RDel150.ogv	0.5	0.415	0.365	1	0	0	0	0	0	0	150
b111e963-e62f-4f37-93cf-2d20ac466a84	65	F	0	A100W0D33T250.ogv	0.25	0.188	0.335	0	0	0	0	0	1	0	0
b111e963-e62f-4f37-93cf-2d20ac466a84	65	F	0	asym_100_33_0_0_0RDel150.ogv	0.5	0.5	0.64	1	0	0	0	0	0	0	150
b3559838-7ac3-4cc3-b38f-14c7404631de	27	M	0	A100W0D33T250.ogv	0.75	0.236	0.354	1	0	0	0	0	0	0	0
b3cb012d-bea1-46c3-adc2-5a328b761883	36	M	0	asym_100_33_0_0_0RDel200.ogv	0.5	0.644	0.64	0	0	0	0	0	1	0	200
b4000eca-91f5-4f00-95b7-3987e692b18d	22	F	0	asym_100_33_0_0_0RDel150.ogv	1	1	1	1	0	0	0	0	0	0	150
b4064737-c83f-4bcb-b557-ee264bb72f09	49	F	0	asym_100_33_0_0_0RDel25.ogv	0.75	0.622	0.642	1	0	0	0	0	0	0	25
b43bb028-9922-4922-a5d0-c100da484adf	32	F	0	asym_100_33_0_0_0RDel200.ogv	0.75	0.5	0.5	0	0	0	0	0	1	0	200
b451614e-41b2-428b-9a84-01a125d9498b	26	M	1	asym_100_33_0_0_0RDel100.ogv	0.75	0.577	0.447	1	0	0	0	0	0	0	100
b4cf9846-18d7-4b77-8bdc-c5127a1cfd74	41	M	0	asym_100_33_0_0_0RDel150.ogv	0.5	0.455	0.601	0	0	0	0	0	1	0	150
b57f53f3-e10a-4be9-ab7a-7a173ad4e459	24	M	0	asym_100_33_0_0_0RDel100.ogv	0.75	0.795	0.585	1	0	0	0	0	0	0	100
b582a9dc-c230-4661-b9d8-c5c865a06d09	20	F	0	asym_100_33_0_0_0RDel150.ogv	0.75	0.861	0.672	1	0	0	0	0	0	0	150
b5f8bd2f-d37e-4abc-ad1f-f2be2f87deb0	54	F	0	asym_100_33_0_0_0RDel200.ogv	0.75	0.342	0.712	1	0	0	0	0	0	0	200
b78dd10b-6699-42b0-8542-8cb903821ef1	37	M	1	asym_100_33_0_0_0RDel150.ogv	0.75	0.5	0.5	1	0	0	0	0	0	0	150
b7964c7e-1708-408f-a218-4f112167703e	23	F	0	asym_100_33_0_0_0RDel100.ogv	0.75	0.352	0.5	1	0	0	0	0	0	0	100
b81929db-d9bb-4454-9e7d-abdf9b7ef6ca	36	M	0	asym_100_33_0_0_0RDel50.ogv	0.75	0.733	0.583	1	0	0	0	0	1	0	50
b88859ec-8814-4b0e-abb9-8b192133ea7b	51	F	0	asym_100_33_0_0_0RDel50.ogv	0.75	0.707	0.709	1	0	0	0	0	0	0	50
b99195a4-3fb3-4409-9ad5-ec10952f9374	67	F	0	A100W0D33T250.ogv	0.5	0.5	0.035	0	0	0	0	0	0	1	0
bac635c0-dd8e-4d8a-b411-261af20ce7ac	52	M	0	asym_100_33_0_0_0RDel200.ogv	0.75	0.946	0.601	0	0	0	0	0	1	0	200
bc994a34-bdf1-4699-a603-428d00408518	19	F	0	asym_100_33_0_0_0RDel50.ogv	0.75	0.559	0.589	0	0	0	1	0	0	0	50
bcf0ae59-5543-40ca-b1dd-0ef8a698fe6c	35	F	0	asym_100_33_0_0_0RDel150.ogv	0.75	0.5	0.5	1	0	0	0	0	0	0	150
be16eaca-994c-419d-b94a-37c386ed71ef	51	F	0	A100W0D33T250.ogv	0.75	0.737	0.756	1	0	0	0	0	0	0	0
be1d143f-78b1-4212-a09b-050eecd05c71	36	M	0	A100W0D33T250.ogv	0.75	0.644	0.698	1	0	0	0	0	0	0	0
bef0f307-e94f-4ebc-9d69-7cda34328c2a	80	F	0	A100W0D33T250.ogv	0.75	0.5	0.5	1	0	0	0	0	0	0	0
bef80626-5309-434d-b03c-7135a0a91893	26	F	0	asym_100_33_0_0_0RDel200.ogv	0.25	0.113	0.168	0	0	0	1	0	0	0	200
bf281185-0e02-43c9-87e4-1ab018ba97bf	61	F	0	asym_100_33_0_0_0RDel100.ogv	0.75	0.594	0.63	1	0	0	0	0	0	0	100
bf281185-0e02-43c9-87e4-1ab018ba97bf	61	F	0	asym_100_33_0_0_0RDel150.ogv	1	0.757	0.827	1	0	0	0	0	0	0	150
bf281185-0e02-43c9-87e4-1ab018ba97bf	61	F	0	asym_100_33_0_0_0RDel50.ogv	0.75	0.675	0.712	1	0	0	0	0	0	0	50
bf53965a-5092-4b0b-a581-3032cf858395	20	F	0	A100W0D33T250.ogv	1	0.748	0.734	1	0	0	0	0	0	0	0
bfb5163b-8253-4bda-ac80-3d98502154c3	56	M	0	A100W0D33T250.ogv	0.5	0.343	0.631	0	0	0	0	0	1	0	0
bfb5163b-8253-4bda-ac80-3d98502154c3	56	M	0	asym_100_33_0_0_0RDel200.ogv	0.5	0.593	0.568	0	0	0	0	0	1	0	200
c1bf121d-b7ea-4187-8cc5-5eceda364e8b	37	M	0	asym_100_33_0_0_0RDel50.ogv	0.5	0.362	0.557	1	0	0	0	0	0	0	50
c4544ca4-c380-4554-ad08-4129dbe9643c	20	F	0	asym_100_33_0_0_0RDel150.ogv	1	0.667	0.75	1	0	0	0	0	0	0	150
c539cc0b-f904-4a78-81e4-b6af04b6f496	52	M	0	A100W0D33T250.ogv	0.5	0.687	0.717	1	0	0	0	0	0	0	0
c53ac208-3b0b-420a-ba4d-9b53d6232f8d	46	F	0	asym_100_33_0_0_0RDel100.ogv	0.25	0.883	0.59	0	0	0	0	0	1	0	100
c630dfe8-95a3-4f02-860d-cded36194bdf	45	M	0	asym_100_33_0_0_0RDel25.ogv	0.75	0.652	0.5	1	0	0	0	0	0	0	25
c8182bf6-3813-4380-abf8-4854200c76d7	60	M	0	asym_100_33_0_0_0RDel200.ogv	0.75	0.355	0.66	1	0	0	0	0	0	0	200
ca7d37f0-5a66-4d1c-b6a3-c5128d65f04d	19	F	0	asym_100_33_0_0_0RDel25.ogv	0.5	0.588	0.407	0	0	0	1	0	0	0	25
cba5f342-585a-4058-8976-4ac341feafcc	54	F	0	asym_100_33_0_0_0RDel50.ogv	0.75	0.588	0.635	1	0	0	0	0	0	0	50
ccac98f8-c90a-4a9a-bfd2-9a19444eda92	56	F	0	asym_100_33_0_0_0RDel25.ogv	0.5	0.35	0.348	1	0	0	0	0	0	0	25
ccac98f8-c90a-4a9a-bfd2-9a19444eda92	56	F	0	asym_100_33_0_0_0RDel100.ogv	1	0.921	0.904	1	0	0	0	0	0	0	100
ccbff052-f1cc-44ca-aadb-29a69601dc28	65	M	0	asym_100_33_0_0_0RDel100.ogv	0.75	0.273	0.708	1	0	0	0	0	0	0	100
cfb132dd-6439-4cc2-87b0-2b22b1578882	65	M	0	asym_100_33_0_0_0RDel100.ogv	0.5	0.661	0.713	1	0	0	0	0	0	0	100
d0b12e8e-6129-410b-97f2-ca794ff863ad	51	F	0	asym_100_33_0_0_0RDel100.ogv	0.75	0.34	0.136	1	0	0	0	0	0	0	100
d0fa2ae9-9d55-469c-b65f-9194491ccd04	53	F	0	asym_100_33_0_0_0RDel100.ogv	0.5	0.5	0.5	1	0	0	0	0	0	0	100
d19a934e-20e1-4ef0-8927-5154950697d2	53	F	0	asym_100_33_0_0_0RDel200.ogv	0.75	0.607	0.615	1	0	0	0	0	0	0	200
d22cbf84-b2a6-4175-bce6-b8b376d8af79	39	M	0	asym_100_33_0_0_0RDel200.ogv	0.75	0.607	0.579	1	0	0	0	0	0	0	200
d22cbf84-b2a6-4175-bce6-b8b376d8af79	39	M	0	asym_100_33_0_0_0RDel25.ogv	1	1	0.95	1	0	0	0	0	0	0	25
d39b6f12-a734-4ed4-9db0-96eda0978fe9	56	M	3	asym_100_33_0_0_0RDel100.ogv	0.75	0.187	0.403	1	0	0	0	0	0	0	100
d42d3fe8-2a36-4945-af00-418004a1aa09	57	M	0	asym_100_33_0_0_0RDel50.ogv	0.25	0.22	0.5	0	0	0	0	0	1	0	50
d565050c-bbf6-47f6-ad63-cfd49c2912a3	22	F	0	asym_100_33_0_0_0RDel25.ogv	0.75	0.629	0.614	1	0	0	0	0	1	0	25
d5b99e49-e012-4fc9-b27a-d17145842598	19	M	0	asym_100_33_0_0_0RDel50.ogv	0.75	0.838	0.745	1	0	0	0	0	0	0	50
d6a5cd08-704c-4116-acbc-3fac004f88e1	45	M	0	asym_100_33_0_0_0RDel50.ogv	0.75	0.67	0.627	1	0	0	0	0	0	0	50
d6a5cd08-704c-4116-acbc-3fac004f88e1	45	M	0	asym_100_33_0_0_0RDel200.ogv	0.5	0.198	0.221	0	0	0	1	0	0	0	200
d6a5cd08-704c-4116-acbc-3fac004f88e1	45	M	0	asym_100_33_0_0_0RDel25.ogv	1	0.817	0.813	1	0	0	0	0	0	0	25
d7be8063-b69d-44cf-b8c2-5b789e8c0b64	51	M	0	asym_100_33_0_0_0RDel200.ogv	0.5	0.701	0.653	1	0	0	1	0	0	0	200
d7e3db1e-39cb-4144-8c22-fbb18e899f4d	52	F	0	asym_100_33_0_0_0RDel50.ogv	0.75	0.627	0.661	1	0	0	0	0	0	0	50
d7ece6ad-b8fe-4e8c-914f-c84d8064ea7c	25	F	2	asym_100_33_0_0_0RDel25.ogv	0.75	0.381	0.43	0	0	0	1	0	0	0	25
d82d722d-b09d-4861-aaf6-eefe25104430	54	M	0	asym_100_33_0_0_0RDel200.ogv	0.5	0.432	0.616	1	0	0	0	0	0	0	200
d91b8c57-3448-4081-952e-d2ebfc3d57c3	52	F	0	asym_100_33_0_0_0RDel150.ogv	0.75	0.763	0.771	1	0	0	0	0	0	0	150
d942898a-363a-45cb-a6eb-0365432e2968	52	F	0	A100W0D33T250.ogv	1	0.852	1	1	0	0	0	0	0	0	0
d9b6e5bc-6b48-48dc-a00d-fb01c3147dcc	29	F	1	A100W0D33T250.ogv	0.75	0.648	0.638	1	0	0	0	0	0	0	0
db34d20c-d5fc-418a-a72b-3c3828d99993	65	M	0	asym_100_33_0_0_0RDel25.ogv	1	0.902	0.908	1	0	0	0	0	0	0	25
dcdfd69f-bf37-44ac-a918-50e717eefd22	54	F	0	asym_100_33_0_0_0RDel50.ogv	1	0.734	0.806	1	0	0	0	0	0	0	50
dcebd52e-1d90-454c-85e1-f7ff62d908fb	32	M	2	asym_100_33_0_0_0RDel200.ogv	0.5	0.109	0.34	0	0	0	1	0	0	0	200
ddd9c6d4-3cda-4642-aabe-3e0d77398b93	53	M	1	asym_100_33_0_0_0RDel50.ogv	0.5	0.096	0.388	1	0	0	0	0	0	0	50
de28a8a1-2cad-415d-bd64-c9079c86042a	46	F	0	asym_100_33_0_0_0RDel100.ogv	0.75	0.765	0.93	1	0	0	0	0	0	0	100
de28a8a1-2cad-415d-bd64-c9079c86042a	46	F	0	asym_100_33_0_0_0RDel150.ogv	0.5	0.185	0.266	0	0	0	0	0	0	1	150
ded50ed4-6729-4aab-b747-ee1d35127395	19	F	0	asym_100_33_0_0_0RDel25.ogv	0.75	0.609	0.5	1	0	0	0	0	0	0	25
ded567e0-dd46-49b8-91a2-497c1dd697fa	21	F	0	asym_100_33_0_0_0RDel50.ogv	0.75	0.307	0.39	1	0	0	0	1	0	0	50
df96618e-88c5-4c14-aeed-82361c4e563f	48	M	1	A100W0D33T250.ogv	0.75	0.683	0.746	0	0	0	1	0	0	0	0
e17dcc16-6b97-4b6c-ab6d-8a460d9182cb	44	F	0	asym_100_33_0_0_0RDel200.ogv	0.75	0.5	0.355	0	0	0	0	0	0	1	200
e2d273bf-6569-4585-98d6-e2c21b57ff31	67	M	2	asym_100_33_0_0_0RDel25.ogv	0.75	0.738	0.686	1	0	0	0	0	0	0	25
e2d273bf-6569-4585-98d6-e2c21b57ff31	67	M	2	asym_100_33_0_0_0RDel200.ogv	0.75	0.326	0.398	0	1	0	0	0	0	0	200
e31a3044-97ff-4f2b-bbb6-c67d22b5af49	78	M	0	asym_100_33_0_0_0RDel25.ogv	0.5	0.187	0.5	0	0	0	0	0	1	0	25
e37cf4cf-b320-450a-a553-e92fab9f6e44	38	F	1	asym_100_33_0_0_0RDel50.ogv	0.75	0.664	0.752	1	0	0	0	0	0	0	50
e3a43c07-2d32-45eb-bc26-f1000c1e3fc1	23	F	0	asym_100_33_0_0_0RDel100.ogv	0.75	0.615	0.417	1	0	0	0	0	0	0	100
e3a43c07-2d32-45eb-bc26-f1000c1e3fc1	23	F	0	A100W0D33T250.ogv	0.75	0.78	0.831	1	0	0	0	0	0	0	0
e3b58364-2201-4f17-8274-60c01021bc49	18	M	0	asym_100_33_0_0_0RDel100.ogv	0.5	0.571	0.314	1	0	0	0	0	0	0	100
e478383a-7361-4fc6-b812-18111713951b	49	F	0	asym_100_33_0_0_0RDel200.ogv	0.5	0.5	0.5	1	0	0	0	0	0	0	200
e47de6ba-618f-4482-adf2-7b34cea2217f	46	F	0	asym_100_33_0_0_0RDel50.ogv	0.75	0.826	0.824	1	0	0	0	0	0	0	50
e47e9829-75ef-44b7-8268-1dfde347a8ac	62	F	0	asym_100_33_0_0_0RDel100.ogv	1	0.926	0.5	0	0	0	0	0	1	0	100
e6602165-f7a4-4bb2-bf73-ff7cc86a3ec5	25	F	0	asym_100_33_0_0_0RDel150.ogv	0.75	0.358	0.5	1	0	0	0	0	0	0	150
e6602165-f7a4-4bb2-bf73-ff7cc86a3ec5	25	F	0	asym_100_33_0_0_0RDel200.ogv	0.5	0.5	0.5	1	0	0	0	0	0	0	200
e75927bc-f056-41b3-bacb-59bc07b915ee	56	F	0	asym_100_33_0_0_0RDel150.ogv	0.75	0.416	0.421	1	0	0	0	0	0	0	150
e7769a49-cb30-469c-993c-95c217103fc8	22	F	0	asym_100_33_0_0_0RDel200.ogv	0.75	0.268	0.443	1	0	0	0	0	0	0	200
e79b912c-5b4a-4be6-869f-e6e8cb4e80a6	64	F	0	asym_100_33_0_0_0RDel25.ogv	0.75	0.831	0.5	1	0	0	0	0	0	0	25
e7e93031-5986-49cf-b714-922a01c858b9	20	F	0	asym_100_33_0_0_0RDel50.ogv	0.75	0.548	0.5	1	0	0	0	0	0	0	50
e87f53a7-890c-4e37-8af6-ac651090535a	33	M	1	A100W0D33T250.ogv	0.5	0.738	0.5	1	0	0	0	0	0	0	0
e9010e6e-86e1-42f7-b1dd-4474c56a6b81	43	F	0	A100W0D33T250.ogv	0.5	0.296	0.5	0	0	0	0	0	1	0	0
e9d0533b-d9e8-453a-8da6-f353c3e95dde	28	M	0	asym_100_33_0_0_0RDel50.ogv	0.75	0.798	0.726	1	0	0	0	0	0	0	50
ead9ae59-70aa-4adc-b4de-d32357b14dce	50	M	0	A100W0D33T250.ogv	0.75	0.608	0.594	0	0	0	1	0	1	0	0
eb6e7088-9f47-4abe-a185-e5b3ee2f16af	24	F	0	asym_100_33_0_0_0RDel200.ogv	0	0	0	0	0	0	1	0	0	1	200
ec5a8489-0656-4167-952c-6483b6966573	55	F	0	asym_100_33_0_0_0RDel25.ogv	0.75	0.656	0.617	1	0	0	0	0	0	0	25
ec611222-15ee-438f-a942-2b7130ede210	61	F	0	asym_100_33_0_0_0RDel25.ogv	0.75	0.709	0.664	1	0	0	0	0	0	0	25
ec67bfa4-9933-457c-8f5b-baf883972693	63	F	0	asym_100_33_0_0_0RDel200.ogv	0.75	0.418	0.519	1	0	0	0	0	0	0	200
ec879ace-9fdb-4409-a117-056ac8d5562b	24	M	0	asym_100_33_0_0_0RDel25.ogv	0.75	0.575	0.586	1	0	0	0	0	0	0	25
eca66729-91f1-41a6-ad84-ba216c22825e	69	F	0	asym_100_33_0_0_0RDel25.ogv	0.75	0.713	0.733	1	0	0	0	0	0	0	25
eca66729-91f1-41a6-ad84-ba216c22825e	69	F	0	A100W0D33T250.ogv	1	0.924	0.92	1	0	0	0	0	0	0	0
ee0c88a2-4e2b-43d1-a3d9-0f4d7bf7f95e	27	M	0	asym_100_33_0_0_0RDel200.ogv	0.75	0.556	0.453	1	0	0	0	0	0	0	200
ee0c88a2-4e2b-43d1-a3d9-0f4d7bf7f95e	27	M	0	asym_100_33_0_0_0RDel50.ogv	0.5	0.5	0.36	0	0	0	0	0	1	0	50
ee0c88a2-4e2b-43d1-a3d9-0f4d7bf7f95e	27	M	0	asym_100_33_0_0_0RDel150.ogv	0.75	0.705	0.475	0	0	0	0	0	1	0	150
eea9b5dd-bf1a-4dcb-9225-f50c7365fcab	23	F	1	asym_100_33_0_0_0RDel200.ogv	0.75	0	0	0	0	0	0	0	1	0	200
f0836baf-9977-4c13-b4bf-d800218d3032	47	F	1	asym_100_33_0_0_0RDel200.ogv	0.75	0.626	0.675	1	0	0	0	0	0	0	200
f1c14213-ff45-4c88-98b4-a8e6f05cd184	62	M	1	asym_100_33_0_0_0RDel25.ogv	0.25	0.352	0.308	1	0	0	0	0	0	0	25
f24873a9-fe7b-48eb-93c1-7825169fa87c	21	F	0	asym_100_33_0_0_0RDel100.ogv	0.75	0.5	0.5	1	0	0	0	0	0	0	100
f287f950-4eb1-41e5-8058-73074a17760a	50	F	1	asym_100_33_0_0_0RDel50.ogv	0.75	0.367	0.417	1	0	0	0	0	0	0	50
f287f950-4eb1-41e5-8058-73074a17760a	50	F	1	asym_100_33_0_0_0RDel150.ogv	0.75	0.341	0.128	0	0	0	1	0	0	0	150
f289fce2-b277-4e57-b752-585de6cd2c4b	39	M	1	A100W0D33T250.ogv	0.75	0.735	0.5	1	0	0	0	0	0	0	0
f42e5458-8dcd-41c8-94db-7a9be3de623c	36	F	0	asym_100_33_0_0_0RDel150.ogv	0.5	0.638	0.753	0	0	0	0	0	1	0	150
f61b7e5e-392a-45aa-a532-0f127455b2e2	45	F	0	asym_100_33_0_0_0RDel200.ogv	0.5	0.386	0.5	1	0	0	0	0	0	0	200
f629b217-f17f-4c72-b922-22f57f06a174	34	F	0	asym_100_33_0_0_0RDel200.ogv	0.5	0.355	0.368	0	0	0	1	0	0	0	200
f629b217-f17f-4c72-b922-22f57f06a174	34	F	0	A100W0D33T250.ogv	0.75	0.705	0.809	1	0	0	0	0	0	0	0
f6e292e7-9c7b-4a4e-92c5-c68fec99ff34	22	M	0	asym_100_33_0_0_0RDel25.ogv	0.75	0.768	0.714	1	0	0	0	0	1	0	25
f79070bd-1e97-4207-9118-01388ee051e6	22	M	0	A100W0D33T250.ogv	1	0.864	0.286	1	0	0	0	0	0	0	0
f87dbe5b-ac5e-4b23-93a7-4974da9a5535	22	M	0	asym_100_33_0_0_0RDel150.ogv	1	0.919	0.793	1	0	0	0	0	1	0	150
f87dbe5b-ac5e-4b23-93a7-4974da9a5535	22	M	0	asym_100_33_0_0_0RDel25.ogv	0.75	0.857	0.716	1	0	0	1	0	0	0	25
f87dbe5b-ac5e-4b23-93a7-4974da9a5535	22	M	0	asym_100_33_0_0_0RDel100.ogv	1	0.912	1	1	0	0	0	0	0	0	100
f8aeb7f5-5a40-4887-b3fb-b3a7d83ef351	35	M	0	asym_100_33_0_0_0RDel25.ogv	0.75	0.797	0.779	1	0	0	0	0	0	0	25
f8aeb7f5-5a40-4887-b3fb-b3a7d83ef351	35	M	0	A100W0D33T250.ogv	0.5	0.5	0.5	1	0	0	0	0	0	0	0
f92b8769-bef2-4eca-92d9-d8426d07598c	20	F	0	asym_100_33_0_0_0RDel50.ogv	0.75	0.765	0.767	0	0	0	0	0	1	0	50
f92b8769-bef2-4eca-92d9-d8426d07598c	20	F	0	asym_100_33_0_0_0RDel200.ogv	0.5	0.715	0.5	0	0	0	0	0	1	0	200
f93c28f7-68b5-4a84-8d6e-3e93c170dfcc	57	F	1	asym_100_33_0_0_0RDel25.ogv	0.75	0.631	0.296	1	0	0	0	0	0	0	25
f943402f-d7de-4682-98f7-49c77706ef9b	27	M	5	asym_100_33_0_0_0RDel50.ogv	1	0.745	0.791	1	0	0	0	0	0	0	50
fad3560b-8303-4d41-b906-fff927a4545e	37	M	0	asym_100_33_0_0_0RDel100.ogv	0.75	0.765	0.812	1	0	0	0	0	0	0	100
fadebd09-6638-4928-be8d-5ee4aad519a7	35	F	0	asym_100_33_0_0_0RDel100.ogv	0.75	0.585	0.421	0	0	0	1	0	0	0	100
fadebd09-6638-4928-be8d-5ee4aad519a7	35	F	0	A100W0D33T250.ogv	0.75	0.659	0.555	1	0	0	0	0	0	0	0
fb694123-c516-45bc-be9d-e67bd5020665	47	F	0	A100W0D33T250.ogv	0	0.377	0.5	0	0	0	1	0	0	0	0
fbf43e8e-ed1b-4c41-878f-05fe2780d782	53	M	0	A100W0D33T250.ogv	0.75	0.693	0.771	1	0	0	0	0	0	0	0
fbf43e8e-ed1b-4c41-878f-05fe2780d782	53	M	0	asym_100_33_0_0_0RDel200.ogv	1	0.865	0.872	1	0	0	0	0	0	0	200
fc198df4-ce1a-4bfe-9f01-9627bcfa8396	43	F	0	asym_100_33_0_0_0RDel25.ogv	0.75	0.981	0.5	1	0	0	1	0	0	0	25
fc198df4-ce1a-4bfe-9f01-9627bcfa8396	43	F	0	asym_100_33_0_0_0RDel50.ogv	1	1	0.5	1	0	0	1	0	0	0	50
fc3f772f-2c73-4152-8bf8-8cadea46c6e3	21	M	0	asym_100_33_0_0_0RDel200.ogv	0.25	0.065	0	0	0	0	0	0	0	1	200
fcee408e-8cc4-4aa1-b6e2-aeab4497a54f	65	M	0	asym_100_33_0_0_0RDel150.ogv	1	0.712	0.863	1	0	0	0	0	0	0	150
fe748160-e80d-4d00-bca5-fcee1bbdf969	37	M	0	A100W0D33T250.ogv	0.75	0.641	0.627	1	0	0	1	0	0	0	0
