# Supplementary material for: Dynamic properties of successful smiles
Source: PLoS One. 2017 Jun 28;12(6):e0179708. doi: 10.1371/journal.pone.0179708 (PMC5489184; doi:10.1371/journal.pone.0179708)
Supplement: S1 Dataset — Data and R code to reproduce results. (ZIP) [file pone.0179708.s001.zip › S1_Dataset/smileInfo.csv]

	stimuli	Angle	Extent	Dental	angle	extent	dental
1	A33W0D0T250.ogv	low	low	low	7.51038342836012	48.9886664593636	2.65075601579447
2	A33W33D0T250.ogv	low	med	low	11.2473371405891	54.349323562533	1.96284355494816
3	A33W67D0T250.ogv	low	high	low	14.3883817961767	60.0719417153474	1.24741459566799
4	A33W0D33T250.ogv	low	low	med	6.71463091519713	49.0154671657806	9.41981463052221
5	A33W33D33T250.ogv	low	med	med	10.5282700929899	54.3310387282769	8.7319021696759
6	A33W67D33T250.ogv	low	high	med	13.7319089291136	60.0084369891539	8.00730104425112
7	A33W0D67T250.ogv	low	low	high	5.89188926029124	49.0475493352515	16.3814887342869
8	A33W33D67T250.ogv	low	med	high	9.78221354136436	54.3152624273284	15.6935762734406
9	A33W67D67T250.ogv	low	high	high	13.0623298065489	59.9672189181417	14.9781473141604
10	A67W0D0T250.ogv	med	low	low	13.626598878259	55.2171265751767	1.94449922265892
11	A67W33D0T250.ogv	med	med	low	16.4151175587989	60.8865170002804	1.24741459566799
12	A67W67D0T250.ogv	med	high	low	18.7819926796489	66.8490883159039	0.53198563638781
13	A67W0D33T250.ogv	med	low	med	12.9113955276879	55.167986999311	8.69521350509743
14	A67W33D33T250.ogv	med	med	med	15.7690047140089	60.8033769059501	8.00730104425112
15	A67W67D33T250.ogv	med	high	med	18.2039510455765	66.7405999758871	7.29187208497094
16	A67W0D67T250.ogv	med	low	high	12.1746476917956	55.1349618645001	15.6752319411514
17	A67W33D67T250.ogv	med	med	high	15.1030516331933	60.729725910225	14.9781473141604
18	A67W67D67T250.ogv	med	high	high	17.6014177796649	66.6338187518356	14.2535461887357
19	A100W0D0T250.ogv	high	low	low	18.3243529233074	61.7434486162748	1.24741459566799
20	A100W33D0T250.ogv	high	med	low	20.4381086124043	67.6105334111059	0.55950213482167
21	A100W67D0T250.ogv	high	high	low	22.2628647009861	73.7363009622321	0.165098990603108
22	A100W0D33T250.ogv	high	low	med	17.6953904522559	61.6480439883129	8.00730104425112
23	A100W33D33T250.ogv	high	med	med	19.8668584045886	67.4897770322189	7.31021641726018
24	A100W67D33T250.ogv	high	high	med	21.7384475678971	73.5828652764385	6.60395962412464
25	A100W0D67T250.ogv	high	low	high	17.0428599773995	61.5480267416261	14.9781473141604
26	A100W33D67T250.ogv	high	med	high	19.2752959058779	67.3581725219607	14.2718905210249
27	A100W67D67T250.ogv	high	high	high	21.2017580622226	73.443489121154	13.5656337278893
