# Supplementary material for: Dynamic properties of successful smiles
Source: PLoS One. 2017 Jun 28;12(6):e0179708. doi: 10.1371/journal.pone.0179708 (PMC5489184; doi:10.1371/journal.pone.0179708)
Supplement: S1 Video — Smile animations (stimuli) used in paper. (ZIP) [file pone.0179708.s002.zip]

Archive with 74 entries (67 files):
- S1_Video/
- S1_Video/asymmetric/
- S1_Video/asymmetric/stimuli-22-Del100.mp4
- __MACOSX/
- __MACOSX/S1_Video/
- __MACOSX/S1_Video/asymmetric/
- __MACOSX/S1_Video/asymmetric/._stimuli-22-Del100.mp4
- S1_Video/asymmetric/stimuli-22-Del150.mp4
- __MACOSX/S1_Video/asymmetric/._stimuli-22-Del150.mp4
- S1_Video/asymmetric/stimuli-22-Del200.mp4
- __MACOSX/S1_Video/asymmetric/._stimuli-22-Del200.mp4
- S1_Video/asymmetric/stimuli-22-Del25.mp4
- __MACOSX/S1_Video/asymmetric/._stimuli-22-Del25.mp4
- S1_Video/asymmetric/stimuli-22-Del50.mp4
- __MACOSX/S1_Video/asymmetric/._stimuli-22-Del50.mp4
- __MACOSX/S1_Video/._asymmetric
- S1_Video/symmetric/
- S1_Video/symmetric/stimuli-01.mp4
- __MACOSX/S1_Video/symmetric/
- __MACOSX/S1_Video/symmetric/._stimuli-01.mp4
- S1_Video/symmetric/stimuli-02.mp4
- __MACOSX/S1_Video/symmetric/._stimuli-02.mp4
- S1_Video/symmetric/stimuli-03.mp4
- __MACOSX/S1_Video/symmetric/._stimuli-03.mp4
- S1_Video/symmetric/stimuli-04.mp4
- __MACOSX/S1_Video/symmetric/._stimuli-04.mp4
- S1_Video/symmetric/stimuli-05.mp4
- __MACOSX/S1_Video/symmetric/._stimuli-05.mp4
- S1_Video/symmetric/stimuli-06.mp4
- __MACOSX/S1_Video/symmetric/._stimuli-06.mp4
- S1_Video/symmetric/stimuli-07.mp4
- __MACOSX/S1_Video/symmetric/._stimuli-07.mp4
- S1_Video/symmetric/stimuli-08.mp4
- __MACOSX/S1_Video/symmetric/._stimuli-08.mp4
- S1_Video/symmetric/stimuli-09.mp4
- __MACOSX/S1_Video/symmetric/._stimuli-09.mp4
- S1_Video/symmetric/stimuli-10.mp4
- __MACOSX/S1_Video/symmetric/._stimuli-10.mp4
- S1_Video/symmetric/stimuli-11.mp4
- __MACOSX/S1_Video/symmetric/._stimuli-11.mp4
- S1_Video/symmetric/stimuli-12.mp4
- __MACOSX/S1_Video/symmetric/._stimuli-12.mp4
- S1_Video/symmetric/stimuli-13.mp4
- __MACOSX/S1_Video/symmetric/._stimuli-13.mp4
- S1_Video/symmetric/stimuli-14.mp4
- __MACOSX/S1_Video/symmetric/._stimuli-14.mp4
- S1_Video/symmetric/stimuli-15.mp4
- __MACOSX/S1_Video/symmetric/._stimuli-15.mp4
- S1_Video/symmetric/stimuli-16.mp4
- __MACOSX/S1_Video/symmetric/._stimuli-16.mp4
- S1_Video/symmetric/stimuli-17.mp4
- __MACOSX/S1_Video/symmetric/._stimuli-17.mp4
- S1_Video/symmetric/stimuli-18.mp4
- __MACOSX/S1_Video/symmetric/._stimuli-18.mp4
- S1_Video/symmetric/stimuli-19.mp4
- __MACOSX/S1_Video/symmetric/._stimuli-19.mp4
- S1_Video/symmetric/stimuli-20.mp4
- __MACOSX/S1_Video/symmetric/._stimuli-20.mp4
- S1_Video/symmetric/stimuli-21.mp4
- __MACOSX/S1_Video/symmetric/._stimuli-21.mp4
- S1_Video/symmetric/stimuli-22.mp4
- __MACOSX/S1_Video/symmetric/._stimuli-22.mp4
- S1_Video/symmetric/stimuli-23.mp4
- __MACOSX/S1_Video/symmetric/._stimuli-23.mp4
- S1_Video/symmetric/stimuli-24.mp4
- __MACOSX/S1_Video/symmetric/._stimuli-24.mp4
- S1_Video/symmetric/stimuli-25.mp4
- __MACOSX/S1_Video/symmetric/._stimuli-25.mp4
- S1_Video/symmetric/stimuli-26.mp4
- __MACOSX/S1_Video/symmetric/._stimuli-26.mp4
- S1_Video/symmetric/stimuli-27.mp4
- __MACOSX/S1_Video/symmetric/._stimuli-27.mp4
- __MACOSX/S1_Video/._symmetric
- __MACOSX/._S1_Video
